# Supplementary material for: Transcriptome and metabolite analysis reveal the drought tolerance of foxtail millet significantly correlated with phenylpropanoids-related pathways during germination process under PEG stress
Source: BMC Plant Biol. 2020 Jun 15;20:274. doi: 10.1186/s12870-020-02483-4 (PMC7296958; doi:10.1186/s12870-020-02483-4)
Supplement: Supplementary file 9 — Additional file 9: Table S2. Primer sequences of genes used for qRT-PCR. [file 12870_2020_2483_MOESM9_ESM.xlsx]

## Sheet: Sheet1
Table S1 Primers of genes used for qRT-PCR
Gene name	Gene ID (phytozome)	Sense primers (5'-3')	Anti-sense primers (5'-3')
β-Actin	Seita.7G294000	TGTGCCGGCCATGTATGT	CACACCATCACCAGAGTCCAA
Peroxidase 52 (Precursor)	Seita.1G023100	CCTCTTCTTCCACGACTGCTT	TCGACCTGGGACTTGATGG
Cationic peroxidase SPC4 (Precursor)	Seita.3G004800	CGGCATCGTCAGGGATTT	AGGCGGGCTTTGTTGGT
4-coumarate--CoA ligase 3	Seita.1G065800	TGGAGTTCGCCGAGGTGAT	CGAGTTGAGCGAGTAGATGTGG
Cinnamoyl-CoA reductase 1	Seita.1G361000	AAGTGTGAAGACGACGGCAAG	TGAACTCCAAGCCCAACTCC
Beta-glucosidase 6 (Precursor)	Seita.9G492600	CCGGCGTGTCACTAATGCT	GTCTTCCCTCTCCCATCTTCCT
Peroxidase 4 (Precursor)	Seita.5G145500	TCTCGACGCTCCTGTCCAT	TTGGTGGCGGTGTCGTT
Shikimate O-hydroxycinnamoyl-transferase	Seita.4G047200	AGAGGGTAGAACGCGACGA	ACACGCCCACGGTCTACTT
Phenylalanine ammonia -lyase	Seita.1G240500	GATGAAGCCGAAGCAGGA	ATGAGCGGGTTGTCGTTG
