# Supplementary material for: Transcriptome and metabolite analysis reveal the drought tolerance of foxtail millet significantly correlated with phenylpropanoids-related pathways during germination process under PEG stress
Source: BMC Plant Biol. 2020 Jun 15;20:274. doi: 10.1186/s12870-020-02483-4 (PMC7296958; doi:10.1186/s12870-020-02483-4)
Supplement: Supplementary file 10 — Additional file 10: Table S3. DEGs during different germination periods of foxtail millet under PEG stress. DEGs of CK14H vs. P14H, CK8H vs. P8H and CK2H vs. P2H were identified at a threshold of fold change ≥2 and FDR ≤0.01 (FDR, false discovery rate). [file 12870_2020_2483_MOESM10_ESM.xlsx]

## Sheet: Sheet1
Table S3 DEGs during different germination periods of foxtail millet under PEG stress
Sample name	Gene ID	FDR	Fold change(Log2 ratio)	UP/DOWN	Description	KEGG_pathway_annotation
CK14H vs.P14H (phase III)	Seita.1G013400	3.59e-27	1.81809	up	Formin-like protein 18 (Precursor) GN=B1160F02.7 OS=Oryza sativa subsp. japonica (Rice)	--
	Seita.1G015800	2.31e-17	1.50383	up	Vegetative cell wall protein gp1 (Precursor) GN=GP1 OS=Chlamydomonas reinhardtii (Chlamydomonas smithii)	--
	Seita.1G019500	1.53e-12	1.04667	up	Formin-like protein 5 GN=P0453E05.107 OS=Oryza sativa subsp. japonica (Rice)	--
	Seita.1G025800	2.99e-83	2.42783	up	Heat stress transcription factor C-2a GN=OJ1705_E12.15 OS=Oryza sativa subsp. japonica (Rice)	--
	Seita.1G080600	2.04e-53	1.92504	up	SNF1-related protein kinase regulatory subunit gamma-like PV42a GN=F9L1.27 OS=Arabidopsis thaliana (Mouse-ear cress)	--
	Seita.1G155200	3.86e-06	2.2432	up	--	--
	Seita.1G180000	1.94e-05	1.27431	up	Poly [ADP-ribose] polymerase 3 GN=P0476H10.38 OS=Oryza sativa subsp. japonica (Rice)	Base excision repair (ko03410)
	Seita.1G210800	1.63e-05	2.03421	up	Photosystem II 5 kDa protein, chloroplastic {ECO:0000303|PubMed:22700981} (Precursor) OS=Petunia hybrida (Petunia)	--
	Seita.1G218700	0.000188439	1.26563	up	--	--
	Seita.1G231400	2.75e-07	1.08883	up	F-box/LRR-repeat protein 3 GN=FBL3 OS=Arabidopsis thaliana (Mouse-ear cress)	--
	Seita.1G241800	1.74e-16	1.4961	up	Serine/arginine-rich splicing factor SR45 GN=F19K19.9 OS=Arabidopsis thaliana (Mouse-ear cress)	--
	Seita.1G256100	1.29e-06	1.74648	up	Putative glycerol-3-phosphate transporter 4 GN=At4g17550 OS=Arabidopsis thaliana (Mouse-ear cress)	--
	Seita.1G260100	5.04e-09	1.06424	up	Dynein assembly factor 3, axonemal homolog GN=DAB1 OS=Chlamydomonas reinhardtii (Chlamydomonas smithii)	--
	Seita.1G267200	3.08e-13	1.08626	up	Dehydrin COR410 GN=COR410 OS=Triticum aestivum (Wheat)	--
	Seita.1G274900	2.6e-10	1.21251	up	Leucine-rich repeat extensin-like protein 5 (Precursor) GN=LRX5 OS=Arabidopsis thaliana (Mouse-ear cress)	--
	Seita.1G275700	4.06e-10	2.77091	up	RING-H2 finger protein ATL8 GN=ATL8 OS=Arabidopsis thaliana (Mouse-ear cress)	--
	Seita.1G280700	6.64e-05	1.00521	up	F-box/LRR-repeat protein At3g59190 GN=At3g59190 OS=Arabidopsis thaliana (Mouse-ear cress)	--
	Seita.1G297600	3.49e-35	1.83017	up	Serine/arginine-rich splicing factor SR45 GN=F19K19.9 OS=Arabidopsis thaliana (Mouse-ear cress)	--
	Seita.1G301300	0.000669286	1.20683	up	Zinc finger protein CONSTANS-LIKE 9 GN=COL9 OS=Arabidopsis thaliana (Mouse-ear cress)	--
	Seita.1G310600	3.76e-05	1.84724	up	Protein argonaute 14 OS=Oryza sativa subsp. japonica (Rice)	--
	Seita.1G315300	1.68e-12	1.83698	up	--	--
	Seita.1G331600	4.3e-29	1.91873	up	bZIP transcription factor TRAB1 OS=Oryza sativa subsp. japonica (Rice)	Plant hormone signal transduction (ko04075)
	Seita.1G353700	0.0059302	1.25706	up	--	--
	Seita.1G353800	1.94e-09	1.33319	up	Formin-like protein 16 (Precursor) GN=OsJ_008039 OS=Oryza sativa subsp. japonica (Rice)	--
	Seita.1G373600	3.99e-10	3.24959	up	Remorin OS=Solanum tuberosum (Potato)	--
	Seita.2G014200	3.1e-10	1.43746	up	--	--
	Seita.2G031300	0.000158974	2.19942	up	Photosystem I reaction center subunit psaK, chloroplastic (Precursor) GN=PSAK OS=Hordeum vulgare (Barley)	Photosynthesis (ko00195)
	Seita.2G035400	7.91e-13	1.88202	up	9-cis-epoxycarotenoid dioxygenase 1, chloroplastic (Precursor) GN=VP14 OS=Zea mays (Maize)	Carotenoid biosynthesis (ko00906)
	Seita.2G045600	2.58e-07	1.31002	up	Short-chain type dehydrogenase/reductase OS=Picea abies (Norway spruce)	Fatty acid biosynthesis (ko00061);; Biotin metabolism (ko00780);; Biosynthesis of unsaturated fatty acids (ko01040);; Fatty acid metabolism (ko01212)
	Seita.2G053700	4.08e-11	1.54179	up	Low molecular mass early light-inducible protein HV90, chloroplastic (Precursor) OS=Hordeum vulgare (Barley)	--
	Seita.2G066800	1.26e-12	1.15391	up	Probable glycosyltransferase At5g03795 GN=At5g03795 OS=Arabidopsis thaliana (Mouse-ear cress)	--
	Seita.2G105100	1.78e-05	1.22998	up	Putative aldehyde oxidase-like protein GN=P0557D09.31 OS=Oryza sativa subsp. japonica (Rice)	--
	Seita.2G115100	1.73e-33	1.70286	up	Leucine-rich repeat extensin-like protein 5 (Precursor) GN=LRX5 OS=Arabidopsis thaliana (Mouse-ear cress)	--
	Seita.2G117000	0.0005615	1.96084	up	Photosystem I reaction center subunit IV, chloroplastic (Precursor) GN=PSAE OS=Hordeum vulgare (Barley)	Photosynthesis (ko00195)
	Seita.2G136700	4.81e-21	3.59854	up	Histone H2B.2 GN=At1g08170 OS=Arabidopsis thaliana (Mouse-ear cress)	--
	Seita.2G141500	1.34e-38	2.07666	up	Histone-lysine N-methyltransferase, H3 lysine-9 specific SUVH3 GN=SUVH3 OS=Chlamydomonas reinhardtii (Chlamydomonas smithii)	--
	Seita.2G159600	0.00472976	1.05488	up	18 kDa seed maturation protein GN=GMPM1 OS=Glycine max (Soybean)	--
	Seita.2G159900	6.45e-09	1.50719	up	Putative cyclin-dependent kinase F-2 GN=CDKF-2 OS=Oryza sativa subsp. japonica (Rice)	--
	Seita.2G177500	4.39e-71	2.34348	up	Probable protein phosphatase 2C 68 OS=Oryza sativa subsp. japonica (Rice)	Plant hormone signal transduction (ko04075)
	Seita.2G180300	0.00116733	1.09497	up	Uncharacterized protein At1g32220, chloroplastic (Precursor) GN=At1g32220 OS=Arabidopsis thaliana (Mouse-ear cress)	--
	Seita.2G186200	7.74e-12	1.18017	up	--	--
	Seita.2G193000	7.3e-92	3.21309	up	U-box domain-containing protein 19 GN=PUB19 OS=Arabidopsis thaliana (Mouse-ear cress)	--
	Seita.2G206200	9.8e-27	1.42063	up	CBL-interacting protein kinase 16 GN=P0701F11.5-1 OS=Oryza sativa subsp. japonica (Rice)	--
	Seita.2G216300	8.73e-21	1.24744	up	Two pore potassium channel c OS=Oryza sativa subsp. japonica (Rice)	--
	Seita.2G223000	5.18e-24	1.48213	up	Pollen coat protein B6 OS=Brassica napus (Rape)	--
	Seita.2G229500	1.84e-09	2.49593	up	bZIP transcription factor TRAB1 OS=Oryza sativa subsp. japonica (Rice)	Plant hormone signal transduction (ko04075)
	Seita.2G230200	6.88e-24	infinity	up	Alpha-amylase isozyme 3C (Precursor) OS=Oryza sativa subsp. japonica (Rice)	Starch and sucrose metabolism (ko00500)
	Seita.2G230500	0.00808363	1.12886	up	Ethylene-responsive transcription factor ERF109 GN=ERF109 OS=Arabidopsis thaliana (Mouse-ear cress)	--
	Seita.2G249300	0.000226124	1.80986	up	--	--
	Seita.2G304700	0.00278208	1.26966	up	Nuclear pore complex protein NUP62 {ECO:0000303|PubMed:21189294} OS=Arabidopsis thaliana (Mouse-ear cress)	--
	Seita.2G351900	5.46e-11	1.76878	up	Formin-like protein 16 (Precursor) GN=OsJ_008039 OS=Oryza sativa subsp. japonica (Rice)	--
	Seita.2G380800	1.95e-23	1.90095	up	--	--
	Seita.2G395000	0.000269383	1.03614	up	Early nodulin-like protein 2 (Precursor) GN=At4g27520 OS=Arabidopsis thaliana (Mouse-ear cress)	--
	Seita.2G399700	8.01e-05	1.73816	up	Anther-specific proline-rich protein APG (Precursor) GN=APG OS=Arabidopsis thaliana (Mouse-ear cress)	--
	Seita.2G416400	1.17e-16	1.34611	up	Nuclear pore complex protein NUP62 {ECO:0000303|PubMed:21189294} OS=Arabidopsis thaliana (Mouse-ear cress)	--
	Seita.2G430700	7.12e-07	1.60539	up	Vegetative cell wall protein gp1 (Precursor) GN=GP1 OS=Chlamydomonas reinhardtii (Chlamydomonas smithii)	--
	Seita.2G436600	3.3e-15	1.0105	up	Thioredoxin-like 1-1, chloroplastic OS=Oryza sativa subsp. japonica (Rice)	--
	Seita.2G437900	1.61e-58	3.76703	up	Embryonic protein DC-8 OS=Daucus carota (Wild carrot)	--
	Seita.3G002200	0.000188585	2.13239	up	Putative 1-phosphatidylinositol-3-phosphate 5-kinase FAB1D GN=FAB1D OS=Arabidopsis thaliana (Mouse-ear cress)	Inositol phosphate metabolism (ko00562);; Phosphatidylinositol signaling system (ko04070);; Phagosome (ko04145)
	Seita.3G011400	5.38e-08	1.2407	up	Alpha-amylase type A isozyme (Precursor) GN=AMY1.1 OS=Hordeum vulgare (Barley)	Starch and sucrose metabolism (ko00500)
	Seita.3G014000	7.34e-15	2.62083	up	CBS domain-containing protein CBSX5 GN=CBSX5 OS=Arabidopsis thaliana (Mouse-ear cress)	--
	Seita.3G017100	2.01e-05	1.07449	up	Classical arabinogalactan protein 9 (Precursor) GN=AGP9 OS=Arabidopsis thaliana (Mouse-ear cress)	--
	Seita.3G036400	8e-05	2.6915	up	Translocator protein homolog GN=TSPO OS=Arabidopsis thaliana (Mouse-ear cress)	--
	Seita.3G048400	4.93e-06	1.37273	up	Uncharacterized protein At4g08330, chloroplastic (Precursor) GN=At4g08330 OS=Arabidopsis thaliana (Mouse-ear cress)	--
	Seita.3G067300	3.1e-10	1.20522	up	Subtilisin-chymotrypsin inhibitor-2A OS=Hordeum vulgare (Barley)	--
	Seita.3G074700	2.25e-27	1.51152	up	Gibberellin 2-beta-dioxygenase 1 GN=GA2OX1 OS=Pisum sativum (Garden pea)	Diterpenoid biosynthesis (ko00904)
	Seita.3G087100	9.51e-58	3.58233	up	Vegetative cell wall protein gp1 (Precursor) GN=GP1 OS=Chlamydomonas reinhardtii (Chlamydomonas smithii)	--
	Seita.3G091400	1.88e-27	1.3937	up	Glycine-rich cell wall structural protein (Precursor) GN=At3g17050 OS=Arabidopsis thaliana (Mouse-ear cress)	--
	Seita.3G103200	1e-08	1.37772	up	Formin-like protein 5 GN=P0453E05.107 OS=Oryza sativa subsp. japonica (Rice)	--
	Seita.3G103300	3.7e-47	2.38975	up	Formin-like protein 5 GN=P0453E05.107 OS=Oryza sativa subsp. japonica (Rice)	--
	Seita.3G111700	0.000263531	1.73749	up	Zinc finger CCCH domain-containing protein 35 OS=Oryza sativa subsp. japonica (Rice)	--
	Seita.3G120000	1.11e-35	1.51811	up	LOB domain-containing protein 40 GN=F5A8.2 OS=Arabidopsis thaliana (Mouse-ear cress)	--
	Seita.3G136400	1.19e-12	1.62298	up	Oleosin 16 kDa GN=OSJNBa0079A21.14 OS=Oryza sativa subsp. japonica (Rice)	--
	Seita.3G138700	2.62e-17	1.14104	up	--	Pyrimidine metabolism (ko00240)
	Seita.3G148700	1.88e-20	1.88787	up	Formin-like protein 5 GN=P0453E05.107 OS=Oryza sativa subsp. japonica (Rice)	--
	Seita.3G150200	3.14e-24	1.71387	up	--	--
	Seita.3G162400	3.5e-71	2.05298	up	Late embryogenesis abundant protein, group 3 GN=MGL3 OS=Zea mays (Maize)	--
	Seita.3G164700	3.33e-22	1.86244	up	Probable protein phosphatase 2C 50 OS=Oryza sativa subsp. japonica (Rice)	Plant hormone signal transduction (ko04075)
	Seita.3G164800	1.45e-09	1.70837	up	Myosin-11 GN=T22H22.1 OS=Arabidopsis thaliana (Mouse-ear cress)	--
	Seita.3G171800	1e-13	1.28254	up	Zinc finger CCCH domain-containing protein 37 GN=OJ1593_C11.10 OS=Oryza sativa subsp. japonica (Rice)	--
	Seita.3G173400	2.13e-33	1.48996	up	--	--
	Seita.3G173500	0.00117604	3.30532	up	Profilin-A GN=OSJNBa0065C16.14 OS=Oryza sativa subsp. japonica (Rice)	--
	Seita.3G193800	1.19e-23	3.3046	up	EID1-like F-box protein 3 GN=EDL3 OS=Arabidopsis thaliana (Mouse-ear cress)	--
	Seita.3G199700	0.000526805	1.00497	up	--	--
	Seita.3G201100	3.1e-10	1.01578	up	Protein LURP-one-related 8 GN=At2g38640 OS=Arabidopsis thaliana (Mouse-ear cress)	--
	Seita.3G209800	3.12e-67	2.2109	up	Formin-like protein 5 GN=P0453E05.107 OS=Oryza sativa subsp. japonica (Rice)	--
	Seita.3G212700	0.00145995	1.34017	up	--	--
	Seita.3G218800	3.51e-73	3.93775	up	Probable protein phosphatase 2C 49 OS=Oryza sativa subsp. japonica (Rice)	Plant hormone signal transduction (ko04075)
	Seita.3G219400	8.25e-10	1.37774	up	Aldo-keto reductase family 4 member C10 GN=AKR4C10 OS=Arabidopsis thaliana (Mouse-ear cress)	--
	Seita.3G221000	2.07e-14	1.01972	up	--	--
	Seita.3G235900	1.29e-07	1.00952	up	Bidirectional sugar transporter SWEET1b GN=SWEET1B OS=Oryza sativa subsp. indica (Rice)	--
	Seita.3G244300	5.38e-15	1.06035	up	Asparagine synthetase [glutamine-hydrolyzing] OS=Asparagus officinalis (Garden asparagus)	Alanine, aspartate and glutamate metabolism (ko00250)
	Seita.3G277500	3.3e-07	1.86514	up	Late embryogenesis abundant protein B19.4 GN=B19.4 OS=Hordeum vulgare (Barley)	--
	Seita.3G291000	1.11e-06	1.021	up	Protein LURP-one-related 8 GN=At2g38640 OS=Arabidopsis thaliana (Mouse-ear cress)	--
	Seita.3G300900	6.05e-06	1.32097	up	Polygalacturonase At1g48100 (Precursor) GN=At1g48100 OS=Arabidopsis thaliana (Mouse-ear cress)	--
	Seita.3G353500	5.52e-33	1.67371	up	Formin-like protein 3 OS=Oryza sativa subsp. japonica (Rice)	--
	Seita.3G368700	1.28e-12	1.18838	up	CSC1-like protein HYP1 GN=HYP1 OS=Arabidopsis thaliana (Mouse-ear cress)	--
	Seita.3G369200	6.5e-05	1.10322	up	Zinc finger protein 1 OS=Triticum aestivum (Wheat)	--
	Seita.3G382400	5.1e-11	1.37299	up	--	--
	Seita.3G391000	0.00232383	2.52552	up	9-cis-epoxycarotenoid dioxygenase 1, chloroplastic (Precursor) GN=VP14 OS=Zea mays (Maize)	Carotenoid biosynthesis (ko00906)
	Seita.3G408200	0.00448551	1.1392	up	Vegetative cell wall protein gp1 (Precursor) GN=GP1 OS=Chlamydomonas reinhardtii (Chlamydomonas smithii)	--
	Seita.4G007900	3.69e-46	1.74456	up	Vegetative cell wall protein gp1 (Precursor) GN=GP1 OS=Chlamydomonas reinhardtii (Chlamydomonas smithii)	--
	Seita.4G016400	2.36e-21	1.39228	up	Dehydration-responsive element-binding protein 1C OS=Oryza sativa subsp. japonica (Rice)	--
	Seita.4G025500	1.83e-15	1.15262	up	Formin-like protein 18 (Precursor) GN=B1160F02.7 OS=Oryza sativa subsp. japonica (Rice)	--
	Seita.4G034700	6.28e-13	1.17182	up	Vegetative cell wall protein gp1 (Precursor) GN=GP1 OS=Chlamydomonas reinhardtii (Chlamydomonas smithii)	--
	Seita.4G082000	5.65e-11	1.00022	up	bZIP transcription factor TRAB1 OS=Oryza sativa subsp. japonica (Rice)	Plant hormone signal transduction (ko04075)
	Seita.4G097200	0.000201505	1.52387	up	Transcription factor ILI4 OS=Oryza sativa subsp. japonica (Rice)	--
	Seita.4G121200	5.79e-21	1.10561	up	Acidic protein (Precursor) GN=THI1.5 OS=Hordeum vulgare (Barley)	--
	Seita.4G131200	1.18e-10	2.1864	up	Uncharacterized membrane protein At3g27390 GN=At3g27390 OS=Arabidopsis thaliana (Mouse-ear cress)	--
	Seita.4G138500	2.91e-23	2.00857	up	Sodium/hydrogen exchanger 4 GN=NHX4 OS=Arabidopsis thaliana (Mouse-ear cress)	--
	Seita.4G140300	2.96e-10	2.09655	up	Protein LE25 GN=LE25 OS=Solanum lycopersicum (Tomato)	--
	Seita.4G159500	4.02e-50	2.27479	up	Late embryogenesis abundant protein D-34 OS=Gossypium hirsutum (Upland cotton)	--
	Seita.4G180500	8.68e-34	1.47254	up	Heat stress transcription factor C-2b OS=Oryza sativa subsp. japonica (Rice)	--
	Seita.4G184100	0.000194485	1.10168	up	Serine/arginine-rich splicing factor SR45 GN=F19K19.9 OS=Arabidopsis thaliana (Mouse-ear cress)	--
	Seita.4G188900	0.00188921	1.21726	up	B-box zinc finger protein 32 {ECO:0000303|PubMed:19920209} OS=Arabidopsis thaliana (Mouse-ear cress)	--
	Seita.4G195200	0.000830145	1.19001	up	Formin-like protein 14 GN=FH14 OS=Arabidopsis thaliana (Mouse-ear cress)	--
	Seita.4G199600	2.14e-14	1.02135	up	Thiamine thiazole synthase 2, chloroplastic {ECO:0000255|HAMAP-Rule:MF_03158} (Precursor) GN=Sb02g040060 OS=Sorghum bicolor (Sorghum)	Thiamine metabolism (ko00730)
	Seita.4G212100	7.34e-10	1.72798	up	Putative DNA-binding protein ESCAROLA GN=ESC OS=Arabidopsis thaliana (Mouse-ear cress)	--
	Seita.4G278200	9.59e-16	1.91642	up	Alpha-amylase type A isozyme (Precursor) GN=AMY1.1 OS=Hordeum vulgare (Barley)	Starch and sucrose metabolism (ko00500)
	Seita.4G281600	4.85e-17	1.04264	up	Proline-rich receptor-like protein kinase PERK2 GN=PERK2 OS=Arabidopsis thaliana (Mouse-ear cress)	--
	Seita.4G282500	4.07e-39	1.8666	up	Expansin-A29 (Precursor) OS=Oryza sativa subsp. japonica (Rice)	--
	Seita.4G285200	1.64e-10	1.47506	up	Vegetative cell wall protein gp1 (Precursor) GN=GP1 OS=Chlamydomonas reinhardtii (Chlamydomonas smithii)	--
	Seita.5G011800	6.54e-14	2.02777	up	Katanin p60 ATPase-containing subunit A1 {ECO:0000255|HAMAP-Rule:MF_03023} GN=At1g80350 OS=Arabidopsis thaliana (Mouse-ear cress)	--
	Seita.5G021300	0.000931231	1.19878	up	Late embryogenesis abundant protein Lea5 GN=LEA5 OS=Citrus sinensis (Sweet orange)	--
	Seita.5G026800	4.46e-45	1.75047	up	Outer envelope pore protein 16-2, chloroplastic OS=Arabidopsis thaliana (Mouse-ear cress)	--
	Seita.5G029600	1.27e-15	1.10108	up	Probable protein phosphatase 2C 2 OS=Oryza sativa subsp. japonica (Rice)	--
	Seita.5G042400	1.44e-21	1.75285	up	Vegetative cell wall protein gp1 (Precursor) GN=GP1 OS=Chlamydomonas reinhardtii (Chlamydomonas smithii)	--
	Seita.5G047800	6.41e-30	1.63655	up	Glutamate--cysteine ligase B, chloroplastic (Precursor) GN=P0038F09.39 OS=Oryza sativa subsp. japonica (Rice)	Glutathione metabolism (ko00480)
	Seita.5G051300	3.26e-12	1.05728	up	Vegetative cell wall protein gp1 (Precursor) GN=GP1 OS=Chlamydomonas reinhardtii (Chlamydomonas smithii)	--
	Seita.5G086700	1.42e-152	3.48726	up	Bowman-Birk type major trypsin inhibitor OS=Setaria italica (Foxtail millet)	--
	Seita.5G086800	8.61e-20	2.05779	up	Bowman-Birk type trypsin inhibitor GN=BBBI OS=Hordeum vulgare (Barley)	--
	Seita.5G092300	2.58e-30	1.49198	up	Probable calcium-binding protein CML16 OS=Oryza sativa subsp. japonica (Rice)	Plant-pathogen interaction (ko04626)
	Seita.5G104400	1.01e-07	1.00631	up	--	--
	Seita.5G110600	0.000223242	1.56983	up	Glycine-rich cell wall structural protein (Precursor) GN=GRP OS=Hordeum vulgare (Barley)	--
	Seita.5G135800	1.28e-31	1.40397	up	Zinc finger CCCH domain-containing protein 2 OS=Oryza sativa subsp. japonica (Rice)	--
	Seita.5G178400	0.00195572	3.85211	up	Ethylene-responsive transcription factor CRF3 GN=K19E1.9 OS=Arabidopsis thaliana (Mouse-ear cress)	--
	Seita.5G179800	2.05e-09	1.00965	up	--	--
	Seita.5G207000	6.39e-13	2.86971	up	Heat stress transcription factor A-6a OS=Oryza sativa subsp. japonica (Rice)	--
	Seita.5G237800	1.59e-29	2.29521	up	SNF1-related protein kinase regulatory subunit gamma-1 GN=T8P19.40 OS=Arabidopsis thaliana (Mouse-ear cress)	--
	Seita.5G242400	1.62e-118	3.27939	up	--	--
	Seita.5G248000	0.000127801	1.01112	up	--	--
	Seita.5G249100	0.00772618	2.71386	up	--	--
	Seita.5G251200	6e-31	2.22152	up	G-box-binding factor 3 GN=T3F17.8 OS=Arabidopsis thaliana (Mouse-ear cress)	--
	Seita.5G257700	3.2e-13	1.0246	up	Probable protein phosphatase 2C 6 OS=Oryza sativa subsp. japonica (Rice)	Plant hormone signal transduction (ko04075)
	Seita.5G260400	3.74e-28	1.38832	up	Mannan endo-1,4-beta-mannosidase 1 (Precursor) GN=P0671D01.40 OS=Oryza sativa subsp. japonica (Rice)	--
	Seita.5G282200	1.82e-17	1.08933	up	Phosphomethylethanolamine N-methyltransferase OS=Arabidopsis thaliana (Mouse-ear cress)	Glycerophospholipid metabolism (ko00564)
	Seita.5G287800	2.51e-76	2.1366	up	Late embryogenesis abundant protein, group 3 GN=LEA3 OS=Oryza sativa subsp. indica (Rice)	--
	Seita.5G298300	8.73e-49	2.57653	up	Serine/arginine-rich splicing factor SR45 GN=F19K19.9 OS=Arabidopsis thaliana (Mouse-ear cress)	--
	Seita.5G303300	5.67e-05	2.05029	up	Protodermal factor 1 (Precursor) GN=PDF1 OS=Arabidopsis thaliana (Mouse-ear cress)	--
	Seita.5G307400	5.31e-11	1.93654	up	Heat stress transcription factor C-1b OS=Oryza sativa subsp. japonica (Rice)	--
	Seita.5G311600	3.46e-21	1.22774	up	--	--
	Seita.5G318000	6.58e-05	1.17943	up	Serine/arginine-rich splicing factor SR45 GN=F19K19.9 OS=Arabidopsis thaliana (Mouse-ear cress)	--
	Seita.5G336700	0.00450959	1.12013	up	Photosystem II reaction center W protein, chloroplastic (Precursor) GN=P0490D09.17 OS=Oryza sativa subsp. japonica (Rice)	Photosynthesis (ko00195)
	Seita.5G341700	0.00480078	1.10286	up	Diacylglycerol kinase 5 GN=DGK5 OS=Arabidopsis thaliana (Mouse-ear cress)	Glycerolipid metabolism (ko00561);; Glycerophospholipid metabolism (ko00564);; Phosphatidylinositol signaling system (ko04070)
	Seita.5G350100	3.16e-16	1.16739	up	--	--
	Seita.5G351300	2.97e-40	3.62762	up	EID1-like F-box protein 3 GN=EDL3 OS=Arabidopsis thaliana (Mouse-ear cress)	--
	Seita.5G355000	0.000366397	1.06393	up	Vegetative cell wall protein gp1 (Precursor) GN=GP1 OS=Chlamydomonas reinhardtii (Chlamydomonas smithii)	--
	Seita.5G362000	0.000781834	1.06352	up	Probable WRKY transcription factor 66 GN=WRKY66 OS=Arabidopsis thaliana (Mouse-ear cress)	--
	Seita.5G363100	2.32e-25	1.2371	up	Expansin-A2 (Precursor) OS=Oryza sativa subsp. japonica (Rice)	--
	Seita.5G370100	2.34e-06	1.0718	up	Uncharacterized protein At4g08330, chloroplastic (Precursor) GN=At4g08330 OS=Arabidopsis thaliana (Mouse-ear cress)	--
	Seita.5G379400	4.62e-35	1.54799	up	Probable protein phosphatase 2C 9 OS=Oryza sativa subsp. japonica (Rice)	Plant hormone signal transduction (ko04075)
	Seita.5G381100	1.14e-08	1.10554	up	Gamma-glutamyl phosphate reductase GN=OJ1651_D06.9 OS=Oryza sativa subsp. japonica (Rice)	Arginine and proline metabolism (ko00330);; Biosynthesis of amino acids (ko01230)
	Seita.5G381700	5.42e-07	1.15315	up	--	--
	Seita.5G420300	1.2e-07	1.18643	up	BAG family molecular chaperone regulator 2 GN=BAG2 OS=Arabidopsis thaliana (Mouse-ear cress)	--
	Seita.5G431000	0.000427735	1.26644	up	Uncharacterized protein At4g15970 GN=At4g15970 OS=Arabidopsis thaliana (Mouse-ear cress)	--
	Seita.5G449400	0.00499748	infinity	up	Amino-acid permease BAT1 homolog GN=OsJ_02547 OS=Oryza sativa subsp. japonica (Rice)	--
	Seita.5G461600	5.95e-16	1.72121	up	CBS domain-containing protein CBSCBSPB3 GN=CBSCBSPB3 OS=Arabidopsis thaliana (Mouse-ear cress)	--
	Seita.5G461800	0.00339855	1.00036	up	Chlorophyllide a oxygenase, chloroplastic (Precursor) GN=OSJNBa0057L21.2 OS=Oryza sativa subsp. japonica (Rice)	Porphyrin and chlorophyll metabolism (ko00860)
	Seita.6G005300	6.92e-33	2.21241	up	Probable protein phosphatase 2C 37 GN=OSJNBb0089K06.2 OS=Oryza sativa subsp. japonica (Rice)	Plant hormone signal transduction (ko04075)
	Seita.6G013700	7.93e-14	1.29181	up	--	--
	Seita.6G015400	9.34e-18	1.0901	up	Xyloglucan endotransglycosylase/hydrolase protein 8 (Precursor) OS=Oryza sativa subsp. japonica (Rice)	--
	Seita.6G023700	1.84e-19	1.18408	up	Ethylene-responsive transcription factor 11 GN=F3M18.20 OS=Arabidopsis thaliana (Mouse-ear cress)	--
	Seita.6G023800	3.96e-21	1.24962	up	Ethylene-responsive transcription factor 8 GN=F12M16.6 OS=Arabidopsis thaliana (Mouse-ear cress)	--
	Seita.6G031400	0.000104796	1.33236	up	--	--
	Seita.6G031500	2.24e-24	2.41276	up	E3 ubiquitin-protein ligase SDIR1 GN=SDIR1 OS=Arabidopsis thaliana (Mouse-ear cress)	--
	Seita.6G046600	0.000851535	1.47068	up	--	--
	Seita.6G057000	0.00513907	1.1036	up	WAT1-related protein At5g47470 GN=At5g47470 OS=Arabidopsis thaliana (Mouse-ear cress)	--
	Seita.6G063500	0.000117408	1.53271	up	Putative F-box protein PP2-B8 GN=PP2B8 OS=Arabidopsis thaliana (Mouse-ear cress)	--
	Seita.6G075700	1.55e-05	1.63968	up	Protein LOL4 OS=Oryza sativa subsp. japonica (Rice)	--
	Seita.6G079700	1.47e-42	1.79584	up	Serine/arginine-rich splicing factor SR45 GN=F19K19.9 OS=Arabidopsis thaliana (Mouse-ear cress)	--
	Seita.6G089500	5.61e-11	1.03374	up	Cytochrome P450 88A1 GN=CYP88A1 OS=Zea mays (Maize)	Diterpenoid biosynthesis (ko00904)
	Seita.6G090200	2.07e-11	1.66629	up	GDSL esterase/lipase At1g71691 (Precursor) GN=At1g71691 OS=Arabidopsis thaliana (Mouse-ear cress)	--
	Seita.6G114000	2.32e-101	2.82772	up	18 kDa seed maturation protein GN=GMPM1 OS=Glycine max (Soybean)	--
	Seita.6G128400	0.000135197	4.10702	up	Hydroxymethylglutaryl-CoA lyase, mitochondrial GN=HMGCL OS=Arabidopsis thaliana (Mouse-ear cress)	Synthesis and degradation of ketone bodies (ko00072);; Valine, leucine and isoleucine degradation (ko00280);; Butanoate metabolism (ko00650);; Peroxisome (ko04146)
	Seita.6G132600	4.96e-05	1.42605	up	Serine/arginine-rich splicing factor SR45 GN=F19K19.9 OS=Arabidopsis thaliana (Mouse-ear cress)	--
	Seita.6G137600	4.48e-06	1.22384	up	Pre-mRNA cleavage factor Im 25 kDa subunit 1 {ECO:0000303|PubMed:18479511} OS=Arabidopsis thaliana (Mouse-ear cress)	mRNA surveillance pathway (ko03015)
	Seita.6G139100	0.00889436	1.39909	up	Momilactone A synthase OS=Oryza sativa subsp. japonica (Rice)	--
	Seita.6G141600	1.62e-05	1.26063	up	Ethylene-responsive transcription factor RAP2-13 GN=F16L1.8 OS=Arabidopsis thaliana (Mouse-ear cress)	--
	Seita.6G144900	5.39e-19	1.34521	up	U-box domain-containing protein 19 GN=PUB19 OS=Arabidopsis thaliana (Mouse-ear cress)	--
	Seita.6G155600	0.000574825	1.08572	up	Cytochrome P450 71A1 GN=CYP71A1 OS=Persea americana (Avocado)	--
	Seita.6G177000	4.64e-42	1.80321	up	Glutamate decarboxylase 1 OS=Arabidopsis thaliana (Mouse-ear cress)	Alanine, aspartate and glutamate metabolism (ko00250);; beta-Alanine metabolism (ko00410);; Taurine and hypotaurine metabolism (ko00430);; Butanoate metabolism (ko00650)
	Seita.6G178100	1.35e-51	2.12694	up	Protein HVA22 GN=HVA22 OS=Hordeum vulgare (Barley)	--
	Seita.6G180900	2.99e-15	1.03302	up	bZIP transcription factor TRAB1 OS=Oryza sativa subsp. japonica (Rice)	Plant hormone signal transduction (ko04075)
	Seita.6G181400	1.58e-50	2.67726	up	Alpha-amylase isozyme 3B (Precursor) OS=Oryza sativa subsp. japonica (Rice)	Starch and sucrose metabolism (ko00500)
	Seita.6G181500	3.02e-24	2.70852	up	Alpha-amylase isozyme 3D (Precursor) OS=Oryza sativa subsp. japonica (Rice)	Starch and sucrose metabolism (ko00500)
	Seita.6G181600	2.63e-21	1.19637	up	Alpha-amylase isozyme 3D (Precursor) OS=Oryza sativa subsp. japonica (Rice)	Starch and sucrose metabolism (ko00500)
	Seita.6G193700	1.81e-21	1.95044	up	Probable E3 ubiquitin-protein ligase XERICO GN=XERICO OS=Arabidopsis thaliana (Mouse-ear cress)	--
	Seita.6G196000	1.27e-05	2.98708	up	Putative protease Do-like 14 OS=Arabidopsis thaliana (Mouse-ear cress)	--
	Seita.6G197300	1.9e-18	1.13462	up	U4/U6 small nuclear ribonucleoprotein PRP4-like protein GN=EMB2776 OS=Arabidopsis thaliana (Mouse-ear cress)	--
	Seita.6G221700	3.66e-19	1.48516	up	Putative F-box/kelch-repeat protein At4g22430 GN=At4g22430 OS=Arabidopsis thaliana (Mouse-ear cress)	--
	Seita.6G238700	3.4e-16	1.794	up	Chaperone protein dnaJ 11, chloroplastic (Precursor) GN=T19K4.170 OS=Arabidopsis thaliana (Mouse-ear cress)	--
	Seita.7G021400	1.9e-10	2.39258	up	Probable protein phosphatase 2C 37 GN=OSJNBb0089K06.2 OS=Oryza sativa subsp. japonica (Rice)	Plant hormone signal transduction (ko04075)
	Seita.7G045400	1.96e-09	1.22801	up	Formin-like protein 20 GN=MBK20.20/MBK20.21 OS=Arabidopsis thaliana (Mouse-ear cress)	--
	Seita.7G048600	0.00143321	1.26641	up	Lecithin-cholesterol acyltransferase-like 1 OS=Oryza sativa subsp. japonica (Rice)	--
	Seita.7G049800	2.14e-07	1.39672	up	--	--
	Seita.7G073100	2.53e-73	2.25287	up	Serine/arginine-rich splicing factor SR45 GN=F19K19.9 OS=Arabidopsis thaliana (Mouse-ear cress)	--
	Seita.7G076000	3.01e-29	1.80232	up	11-beta-hydroxysteroid dehydrogenase 1B GN=HSD1 OS=Arabidopsis thaliana (Mouse-ear cress)	--
	Seita.7G101900	8.32e-14	1.08544	up	Vegetative cell wall protein gp1 (Precursor) GN=GP1 OS=Chlamydomonas reinhardtii (Chlamydomonas smithii)	--
	Seita.7G121800	0.00662943	1.03296	up	Chlorophyll a-b binding protein CP24 10B, chloroplastic (Precursor) GN=CAP10B OS=Solanum lycopersicum (Tomato)	Photosynthesis - antenna proteins (ko00196)
	Seita.7G132000	2.89e-15	1.6561	up	ATP-dependent 6-phosphofructokinase 2 {ECO:0000255|HAMAP-Rule:MF_03186} GN=At5g47810 OS=Arabidopsis thaliana (Mouse-ear cress)	Glycolysis / Gluconeogenesis (ko00010);; Pentose phosphate pathway (ko00030);; Fructose and mannose metabolism (ko00051);; Galactose metabolism (ko00052);; Carbon metabolism (ko01200);; Biosynthesis of amino acids (ko01230);; RNA degradation (ko03018)
	Seita.7G136800	4.38e-63	2.59848	up	C2 and GRAM domain-containing protein At5g50170 GN=At5g50170 OS=Arabidopsis thaliana (Mouse-ear cress)	--
	Seita.7G140700	3.43e-05	1.40996	up	Bowman-Birk type bran trypsin inhibitor (Precursor) GN=RBBI3.3 OS=Oryza sativa subsp. indica (Rice)	--
	Seita.7G158200	5.52e-33	3.7476	up	Formin-like protein 5 GN=P0453E05.107 OS=Oryza sativa subsp. japonica (Rice)	--
	Seita.7G161400	0.00258117	2.28282	up	Transcription factor MYB59 GN=MYB59 OS=Arabidopsis thaliana (Mouse-ear cress)	--
	Seita.7G162900	5.32e-05	1.00661	up	Peroxygenase GN=SOP1 OS=Sesamum indicum (Oriental sesame)	Cutin, suberine and wax biosynthesis (ko00073)
	Seita.7G170000	2.62e-05	1.09133	up	Serine/arginine-rich splicing factor SR45 GN=F19K19.9 OS=Arabidopsis thaliana (Mouse-ear cress)	--
	Seita.7G170200	1.38e-10	1.13869	up	Aquaporin PIP2-5 GN=PIP2-5 OS=Zea mays (Maize)	--
	Seita.7G200200	0.000124516	1.15368	up	--	--
	Seita.7G211400	3.45e-12	2.01414	up	Copper transport protein ATX1 GN=ATX1 OS=Arabidopsis thaliana (Mouse-ear cress)	--
	Seita.7G212300	3.15e-20	1.48195	up	Formin-like protein 5 GN=P0453E05.107 OS=Oryza sativa subsp. japonica (Rice)	--
	Seita.7G212900	0.000889282	1.15677	up	Protein REVEILLE 1 GN=RVE1 OS=Arabidopsis thaliana (Mouse-ear cress)	--
	Seita.7G217700	1.19e-23	2.26577	up	Chitin-binding lectin 1 (Precursor) OS=Solanum tuberosum (Potato)	--
	Seita.7G217800	1.61e-13	1.07205	up	Magnesium-chelatase subunit ChlH, chloroplastic (Precursor) GN=CHLH OS=Oryza sativa subsp. indica (Rice)	Porphyrin and chlorophyll metabolism (ko00860)
	Seita.7G228200	1.87e-17	1.22765	up	Calcium-transporting ATPase 8, plasma membrane-type GN=ACA8 OS=Arabidopsis thaliana (Mouse-ear cress)	--
	Seita.7G232500	8.19e-08	1.54949	up	Vegetative cell wall protein gp1 (Precursor) GN=GP1 OS=Chlamydomonas reinhardtii (Chlamydomonas smithii)	--
	Seita.7G239600	0.00288368	1.68514	up	--	--
	Seita.7G253900	6.64e-05	1.27521	up	Vegetative cell wall protein gp1 (Precursor) GN=GP1 OS=Chlamydomonas reinhardtii (Chlamydomonas smithii)	--
	Seita.7G280200	1.88e-09	2.0553	up	Formin-like protein 5 GN=P0453E05.107 OS=Oryza sativa subsp. japonica (Rice)	--
	Seita.7G285600	0.00494124	1.08419	up	Serine/arginine-rich SC35-like splicing factor SCL33 GN=F7A10.15 OS=Arabidopsis thaliana (Mouse-ear cress)	--
	Seita.7G286100	1.8e-77	2.53792	up	--	--
	Seita.7G291500	0.0060139	1.26987	up	Abscisic stress-ripening protein 2 GN=ASR2 OS=Solanum lycopersicum (Tomato)	--
	Seita.7G298400	0.00020266	1.15005	up	Probable F-box protein At1g60180 GN=At2g36090 OS=Arabidopsis thaliana (Mouse-ear cress)	--
	Seita.7G304500	2.13e-10	1.6566	up	Protein LURP-one-related 8 GN=At2g38640 OS=Arabidopsis thaliana (Mouse-ear cress)	--
	Seita.7G304600	6.77e-07	1.06957	up	Protein LURP-one-related 8 GN=At2g38640 OS=Arabidopsis thaliana (Mouse-ear cress)	--
	Seita.8G045700	8.82e-13	1.18774	up	Abscisic stress-ripening protein 2 GN=ASR2 OS=Solanum lycopersicum (Tomato)	--
	Seita.8G055700	1.76e-15	1.21425	up	ABC transporter G family member 25 GN=F17M19.11 OS=Arabidopsis thaliana (Mouse-ear cress)	--
	Seita.8G058000	5.77e-20	1.68927	up	--	--
	Seita.8G058100	2.13e-05	1.73559	up	--	--
	Seita.8G058800	5.97e-16	1.07466	up	Formin-like protein 6 OS=Oryza sativa subsp. japonica (Rice)	--
	Seita.8G083200	1.12e-05	infinity	up	F-box protein At5g07610 GN=At5g07610 OS=Arabidopsis thaliana (Mouse-ear cress)	--
	Seita.8G099300	3.15e-09	2.48035	up	--	--
	Seita.8G108300	2.98e-07	1.97676	up	--	--
	Seita.8G115200	2.09e-91	2.37722	up	Cold shock protein CS66 GN=CS66 OS=Triticum aestivum (Wheat)	--
	Seita.8G125500	3.51e-31	2.31883	up	Protein HVA22 GN=HVA22 OS=Hordeum vulgare (Barley)	--
	Seita.8G140700	6.97e-18	1.93753	up	Serine/arginine-rich splicing factor SR45 GN=F19K19.9 OS=Arabidopsis thaliana (Mouse-ear cress)	--
	Seita.8G164500	1.99e-11	1.32767	up	BI1-like protein GN=At4g15470 OS=Arabidopsis thaliana (Mouse-ear cress)	--
	Seita.8G167700	1.01e-09	1.12827	up	Formin-like protein 14 GN=FH14 OS=Arabidopsis thaliana (Mouse-ear cress)	--
	Seita.8G219700	0.000104055	1.6881	up	Glutaredoxin-C10 GN=GRXC10 OS=Oryza sativa subsp. japonica (Rice)	--
	Seita.9G002100	4.7e-13	1.86964	up	Leucine-rich repeat extensin-like protein 5 (Precursor) GN=LRX5 OS=Arabidopsis thaliana (Mouse-ear cress)	--
	Seita.9G031500	0.00736659	1.01233	up	Pollen coat protein B6 OS=Brassica napus (Rape)	--
	Seita.9G034000	5.89e-14	1.31485	up	Actin-depolymerizing factor 3 GN=OJ1754_E06.21 OS=Oryza sativa subsp. japonica (Rice)	--
	Seita.9G034100	3.35e-18	1.23138	up	Zinc finger protein ZAT8 GN=ZAT8 OS=Arabidopsis thaliana (Mouse-ear cress)	--
	Seita.9G043700	1.58e-11	1.16173	up	Uncharacterized protein At3g61260 GN=At3g61260 OS=Arabidopsis thaliana (Mouse-ear cress)	--
	Seita.9G093800	1.17e-06	1.15658	up	Late embryogenesis abundant protein D-34 OS=Gossypium hirsutum (Upland cotton)	--
	Seita.9G110800	3.77e-08	1.17672	up	Vegetative cell wall protein gp1 (Precursor) GN=GP1 OS=Chlamydomonas reinhardtii (Chlamydomonas smithii)	--
	Seita.9G147100	1.54e-08	1.15091	up	--	--
	Seita.9G150600	6.61e-13	1.55148	up	Cation/calcium exchanger 1 OS=Arabidopsis thaliana (Mouse-ear cress)	--
	Seita.9G156500	2.87e-07	2.31383	up	9-cis-epoxycarotenoid dioxygenase 1, chloroplastic (Precursor) GN=VP14 OS=Zea mays (Maize)	Carotenoid biosynthesis (ko00906)
	Seita.9G165400	1.09e-12	3.67317	up	Protein Mut11 GN=Mut11 OS=Chlamydomonas reinhardtii (Chlamydomonas smithii)	--
	Seita.9G188000	3.79e-37	1.5991	up	F-box protein At3g26010 GN=At3g26010 OS=Arabidopsis thaliana (Mouse-ear cress)	--
	Seita.9G198800	5.6e-47	1.84791	up	Vegetative cell wall protein gp1 (Precursor) GN=GP1 OS=Chlamydomonas reinhardtii (Chlamydomonas smithii)	--
	Seita.9G204200	2.69e-13	1.28438	up	RING-H2 finger protein ATL72 GN=ATL72 OS=Arabidopsis thaliana (Mouse-ear cress)	--
	Seita.9G208200	5.08e-10	1.34378	up	Alpha-galactosidase (Precursor) OS=Coffea arabica (Arabian coffee)	Galactose metabolism (ko00052);; Glycerolipid metabolism (ko00561);; Sphingolipid metabolism (ko00600);; Glycosphingolipid biosynthesis - globo series (ko00603)
	Seita.9G229700	1.37e-11	3.49373	up	Beta-amylase 1, chloroplastic (Precursor) GN=F14O13.12 OS=Arabidopsis thaliana (Mouse-ear cress)	Starch and sucrose metabolism (ko00500)
	Seita.9G243700	4.42e-15	1.06673	up	Universal stress protein A-like protein GN=At3g01520 OS=Arabidopsis thaliana (Mouse-ear cress)	--
	Seita.9G245500	1.07e-42	3.14124	up	Late embryogenesis abundant protein D-34 OS=Gossypium hirsutum (Upland cotton)	--
	Seita.9G254900	0.000112341	1.64058	up	Probable S-adenosylmethionine carrier 2, chloroplastic (Precursor) GN=SAMC2 OS=Arabidopsis thaliana (Mouse-ear cress)	--
	Seita.9G255900	2.8e-14	3.3472	up	Proline-rich receptor-like protein kinase PERK9 GN=PERK9 OS=Arabidopsis thaliana (Mouse-ear cress)	--
	Seita.9G256300	2.31e-15	4.82519	up	--	--
	Seita.9G262400	0.000610479	1.35955	up	Ent-copalyl diphosphate synthase 1, chloroplastic (Precursor) GN=P0444A09.11 OS=Oryza sativa subsp. japonica (Rice)	Diterpenoid biosynthesis (ko00904)
	Seita.9G284800	2.04e-09	1.061	up	Alcohol dehydrogenase-like 3 GN=At1g32780 OS=Arabidopsis thaliana (Mouse-ear cress)	Glycolysis / Gluconeogenesis (ko00010);; Fatty acid degradation (ko00071);; Tyrosine metabolism (ko00350);; Degradation of aromatic compounds (ko01220)
	Seita.9G314100	5.07e-06	3.29496	up	Cell division control protein 48 homolog C GN=F4P13.15 OS=Arabidopsis thaliana (Mouse-ear cress)	Ribosome biogenesis in eukaryotes (ko03008)
	Seita.9G326300	8.52e-29	1.35349	up	Expansin-B3 (Precursor) OS=Oryza sativa subsp. japonica (Rice)	--
	Seita.9G334800	9.32e-145	3.64712	up	Proline-rich receptor-like protein kinase PERK2 GN=PERK2 OS=Arabidopsis thaliana (Mouse-ear cress)	--
	Seita.9G346300	0.00325627	1.02327	up	Probable glutathione S-transferase GSTU6 GN=OSJNBb0038A07.2 OS=Oryza sativa subsp. japonica (Rice)	Glutathione metabolism (ko00480)
	Seita.9G347900	0.00316807	1.24271	up	Chitin-binding lectin 1 (Precursor) OS=Solanum tuberosum (Potato)	--
	Seita.9G360100	0.00067685	2.31603	up	--	--
	Seita.9G367000	1.03e-12	1.37835	up	Leucine-rich repeat extensin-like protein 5 (Precursor) GN=LRX5 OS=Arabidopsis thaliana (Mouse-ear cress)	--
	Seita.9G369500	4.69e-05	1.4727	up	--	--
	Seita.9G372400	2.84e-11	1.09139	up	Protein GOS9 GN=OSJNBa0033B09.25 OS=Oryza sativa subsp. japonica (Rice)	--
	Seita.9G383500	9.26e-16	2.13913	up	Vegetative cell wall protein gp1 (Precursor) GN=GP1 OS=Chlamydomonas reinhardtii (Chlamydomonas smithii)	--
	Seita.9G404300	0.0055287	1.13916	up	Inactive beta-amylase 9 GN=T1A4.50 OS=Arabidopsis thaliana (Mouse-ear cress)	--
	Seita.9G409400	1.27e-21	1.37202	up	Auxin-repressed 12.5 kDa protein OS=Fragaria ananassa (Strawberry)	--
	Seita.9G413800	2.35e-12	1.16258	up	Sulfated surface glycoprotein 185 (Precursor) OS=Volvox carteri (Green alga)	--
	Seita.9G420500	2.34e-127	2.95625	up	Late embryogenesis abundant protein 1 GN=OsJ_010237 OS=Oryza sativa subsp. japonica (Rice)	--
	Seita.9G431100	4.25e-28	1.76643	up	Outer envelope pore protein 16-2, chloroplastic OS=Arabidopsis thaliana (Mouse-ear cress)	--
	Seita.9G438400	1.65e-17	2.16155	up	Jacalin-related lectin 5 GN=JAL5 OS=Arabidopsis thaliana (Mouse-ear cress)	--
	Seita.9G449000	7.9e-56	2.81115	up	--	--
	Seita.9G460200	3.97e-65	2.46099	up	Probable protein phosphatase 2C 30 OS=Oryza sativa subsp. japonica (Rice)	Plant hormone signal transduction (ko04075)
	Seita.9G464300	4.28e-09	infinity	up	Formin-like protein 5 GN=P0453E05.107 OS=Oryza sativa subsp. japonica (Rice)	--
	Seita.9G490900	3.21e-61	2.43582	up	Ninja-family protein 1 OS=Zea mays (Maize)	--
	Seita.9G509400	4.7e-14	4.64264	up	Ethylene-responsive transcription factor RAP2-4 OS=Arabidopsis thaliana (Mouse-ear cress)	--
	Seita.9G520900	7.44e-09	1.09825	up	Probable S-adenosylmethionine carrier 2, chloroplastic (Precursor) GN=SAMC2 OS=Arabidopsis thaliana (Mouse-ear cress)	--
	Seita.9G533300	4.31e-15	1.30834	up	--	--
	Seita.9G533500	3.12e-11	1.66023	up	Late embryogenesis abundant protein D-34 OS=Gossypium hirsutum (Upland cotton)	--
	Seita.9G534600	5.12e-13	2.02132	up	--	--
	Seita.9G544000	0.00230625	1.06345	up	Transcription factor MYB59 GN=MYB59 OS=Arabidopsis thaliana (Mouse-ear cress)	--
	Seita.9G550900	1.88e-15	2.38703	up	Anther-specific proline-rich protein APG (Fragment) GN=APG OS=Brassica napus (Rape)	--
	Seita.9G559200	5.25e-24	1.30082	up	Beta-carotene 3-hydroxylase, chloroplastic (Precursor) GN=BHY OS=Gentiana lutea (Yellow gentian)	Carotenoid biosynthesis (ko00906)
	Seita.9G560900	7.78e-05	1.19705	up	--	--
	Seita.9G569800	6.19e-12	1.58164	up	Formin-like protein 20 GN=MBK20.20/MBK20.21 OS=Arabidopsis thaliana (Mouse-ear cress)	--
	Setaria_italica_newGene_3125	1.59e-13	2.30457	up	--	--
	Seita.1G000100	0.00173434	-1.40241	down	Probable LRR receptor-like serine/threonine-protein kinase At3g47570 (Precursor) GN=At3g47570 OS=Arabidopsis thaliana (Mouse-ear cress)	--
	Seita.1G011800	0.000905096	-1.6064	down	Vegetative cell wall protein gp1 (Precursor) GN=GP1 OS=Chlamydomonas reinhardtii (Chlamydomonas smithii)	--
	Seita.1G016400	4.12e-27	-1.59596	down	Benzyl alcohol O-benzoyltransferase GN=HSR201 OS=Nicotiana tabacum (Common tobacco)	--
	Seita.1G019800	2.75e-07	-1.17447	down	Extensin (Precursor) GN=HRGPNT3 OS=Nicotiana tabacum (Common tobacco)	--
	Seita.1G023100	2.83e-33	-1.52298	down	Peroxidase 52 (Precursor) GN=K18I23.14 OS=Arabidopsis thaliana (Mouse-ear cress)	Phenylalanine metabolism (ko00360);; Phenylpropanoid biosynthesis (ko00940)
	Seita.1G027000	0.00868227	-1.06667	down	Dehydration-responsive element-binding protein 3 GN=F15N18.180 OS=Arabidopsis thaliana (Mouse-ear cress)	--
	Seita.1G064100	0.00525977	-1.96192	down	Serine/arginine-rich splicing factor SR45 GN=F19K19.9 OS=Arabidopsis thaliana (Mouse-ear cress)	--
	Seita.1G065800	6.63e-16	-1.04369	down	Probable 4-coumarate--CoA ligase 3 OS=Oryza sativa subsp. japonica (Rice)	Ubiquinone and other terpenoid-quinone biosynthesis (ko00130);; Phenylalanine metabolism (ko00360);; Phenylpropanoid biosynthesis (ko00940)
	Seita.1G082100	0.00329028	-3.46592	down	Thiosulfate sulfurtransferase 18 GN=STR18 OS=Arabidopsis thaliana (Mouse-ear cress)	--
	Seita.1G097800	2.64e-13	-1.34249	down	Protein Ycf2 (Fragment) GN=ycf2 OS=Oenothera picensis (Evening primrose)	--
	Seita.1G099500	6.82e-12	-1.03078	down	Sulfated surface glycoprotein 185 (Precursor) OS=Volvox carteri (Green alga)	--
	Seita.1G103800	0.00168241	-1.21488	down	Cyclin-P4-1 OS=Oryza sativa subsp. japonica (Rice)	--
	Seita.1G114900	9.54e-07	-2.20835	down	High-affinity nitrate transporter 2.2 OS=Oryza sativa subsp. japonica (Rice)	Nitrogen metabolism (ko00910)
	Seita.1G116500	9.16e-08	-1.34339	down	Protein WALLS ARE THIN 1 GN=WAT1 OS=Arabidopsis thaliana (Mouse-ear cress)	--
	Seita.1G127700	8.03e-27	-1.37599	down	Plasma membrane-associated cation-binding protein 1 GN=F1C12.180 OS=Arabidopsis thaliana (Mouse-ear cress)	--
	Seita.1G127800	6.06e-19	-1.09674	down	Formin-like protein 7 OS=Oryza sativa subsp. japonica (Rice)	--
	Seita.1G144700	5.04e-07	-1.24343	down	Mitogen-activated protein kinase kinase kinase NPK1 GN=NPK1 OS=Nicotiana tabacum (Common tobacco)	--
	Seita.1G180600	2.69e-16	-1.6106	down	Germin-like protein 2-4 (Precursor) OS=Oryza sativa subsp. japonica (Rice)	--
	Seita.1G185100	6.8e-13	-1.27976	down	E3 ubiquitin-protein ligase PUB23 GN=PUB23 OS=Arabidopsis thaliana (Mouse-ear cress)	--
	Seita.1G187200	2.26e-06	-1.47677	down	Abscisic stress-ripening protein 3 GN=ASR3 OS=Solanum lycopersicum (Tomato)	--
	Seita.1G208600	4.22e-13	-1.54536	down	Vegetative cell wall protein gp1 (Precursor) GN=GP1 OS=Chlamydomonas reinhardtii (Chlamydomonas smithii)	--
	Seita.1G208700	7.31e-11	-1.19343	down	--	--
	Seita.1G223700	8.21e-11	-1.15033	down	Transcription factor bHLH128 GN=T20M3.7 OS=Arabidopsis thaliana (Mouse-ear cress)	--
	Seita.1G225300	2.34e-20	-1.52796	down	Chitinase 6 (Precursor) OS=Oryza sativa subsp. japonica (Rice)	Amino sugar and nucleotide sugar metabolism (ko00520)
	Seita.1G227000	1.05e-06	-1.50331	down	--	--
	Seita.1G230000	2.39e-10	-2.44255	down	Probable receptor-like protein kinase At5g39030 (Precursor) GN=At5g39030 OS=Arabidopsis thaliana (Mouse-ear cress)	--
	Seita.1G239400	4.31e-11	-1.41631	down	Myb-related protein Myb4 GN=OSJNBa0073E02.6 OS=Oryza sativa subsp. japonica (Rice)	--
	Seita.1G240500	1.4e-07	-1.61168	down	Phenylalanine ammonia-lyase GN=ZB8 OS=Oryza sativa subsp. indica (Rice)	Phenylalanine metabolism (ko00360);; Phenylpropanoid biosynthesis (ko00940)
	Seita.1G241300	0.00810555	-1.24406	down	Uncharacterized membrane protein At1g06890 GN=At1g06890 OS=Arabidopsis thaliana (Mouse-ear cress)	--
	Seita.1G248800	4.12e-16	-1.58286	down	CBS domain-containing protein CBSX5 GN=CBSX5 OS=Arabidopsis thaliana (Mouse-ear cress)	--
	Seita.1G253100	1.76e-17	-1.08901	down	B-box zinc finger protein 21 {ECO:0000303|PubMed:19920209} GN=At1g75540 OS=Arabidopsis thaliana (Mouse-ear cress)	--
	Seita.1G254100	3.32e-06	-1.09583	down	Metal-nicotianamine transporter YSL2 OS=Oryza sativa subsp. japonica (Rice)	--
	Seita.1G257300	1.74e-08	-1.24392	down	Ethylene-responsive transcription factor 2 GN=ERF2 OS=Nicotiana sylvestris (Wood tobacco)	--
	Seita.1G270500	1.28e-05	-1.18423	down	MATE efflux family protein 9 GN=F3L12.7 OS=Arabidopsis thaliana (Mouse-ear cress)	--
	Seita.1G278900	0.000969704	-1.00852	down	E3 ubiquitin-protein ligase PUB22 GN=PUB22 OS=Arabidopsis thaliana (Mouse-ear cress)	--
	Seita.1G282400	1.29e-07	-1.15859	down	Oligopeptide transporter 4 GN=OPT4 OS=Arabidopsis thaliana (Mouse-ear cress)	--
	Seita.1G296400	1.68e-14	-1.33651	down	Protein NRT1/ PTR FAMILY 7.3 GN=F5D14.23 OS=Arabidopsis thaliana (Mouse-ear cress)	--
	Seita.1G305400	0.00448551	-1.11554	down	Protein trichome birefringence-like 21 GN=TBL21 OS=Arabidopsis thaliana (Mouse-ear cress)	--
	Seita.1G313700	0.00214897	-1.23874	down	U-box domain-containing protein 21 GN=PUB21 OS=Arabidopsis thaliana (Mouse-ear cress)	--
	Seita.1G325400	2.07e-13	-1.10295	down	Glycine-rich RNA-binding, abscisic acid-inducible protein GN=RAB15 OS=Zea mays (Maize)	--
	Seita.1G326000	0.00125624	-1.27839	down	Protein EXORDIUM (Precursor) GN=EXO OS=Arabidopsis thaliana (Mouse-ear cress)	--
	Seita.1G326200	1.47e-27	-1.35628	down	Protein EXORDIUM (Precursor) GN=EXO OS=Arabidopsis thaliana (Mouse-ear cress)	--
	Seita.1G326600	3.66e-11	-1.59447	down	24.1 kDa heat shock protein, mitochondrial (Precursor) OS=Oryza sativa subsp. japonica (Rice)	Protein processing in endoplasmic reticulum (ko04141)
	Seita.1G330800	6.64e-08	-1.60395	down	Ethylene-responsive transcription factor ERF109 GN=ERF109 OS=Arabidopsis thaliana (Mouse-ear cress)	--
	Seita.1G344900	1.21e-09	-1.12906	down	Pathogenesis-related protein PR-1 (Precursor) GN=PR-1 OS=Medicago truncatula (Barrel medic)	--
	Seita.1G354100	1.59e-10	-1.05924	down	Heparanase-like protein 3 (Precursor) GN=At5g34940 OS=Arabidopsis thaliana (Mouse-ear cress)	Glycosaminoglycan degradation (ko00531)
	Seita.1G359100	9.19e-08	-1.18606	down	Wall-associated receptor kinase 2 (Precursor) GN=WAK2 OS=Arabidopsis thaliana (Mouse-ear cress)	--
	Seita.1G361000	1.94e-06	-1.04257	down	Cinnamoyl-CoA reductase 1 GN=T24D18.5 OS=Arabidopsis thaliana (Mouse-ear cress)	Phenylpropanoid biosynthesis (ko00940)
	Seita.1G372800	0.000766711	-1.18784	down	Zinc finger protein ZAT5 GN=ZAT5 OS=Arabidopsis thaliana (Mouse-ear cress)	--
	Seita.1G376200	9.06e-05	-1.13325	down	Transcription factor TCP7 GN=TCP7 OS=Arabidopsis thaliana (Mouse-ear cress)	--
	Seita.2G000400	5.49e-23	-1.34604	down	Sugar carrier protein C GN=STC OS=Ricinus communis (Castor bean)	--
	Seita.2G000900	0.000348535	-1.03715	down	Serine/threonine-protein kinase CTR1 GN=CTR1 OS=Arabidopsis thaliana (Mouse-ear cress)	--
	Seita.2G026400	7.98e-24	-1.44671	down	Formin-like protein 5 GN=P0453E05.107 OS=Oryza sativa subsp. japonica (Rice)	--
	Seita.2G034500	2.41e-08	-2.74349	down	Protein argonaute 2 GN=OSJNBa0008M17.11 OS=Oryza sativa subsp. japonica (Rice)	--
	Seita.2G050400	0.00833794	-3.71455	down	Probable disease resistance protein RXW24L GN=RXW24L OS=Arabidopsis thaliana (Mouse-ear cress)	Plant-pathogen interaction (ko04626)
	Seita.2G058300	6.79e-24	-1.33413	down	Xylanase inhibitor protein 1 (Precursor) OS=Oryza sativa subsp. japonica (Rice)	Amino sugar and nucleotide sugar metabolism (ko00520)
	Seita.2G058400	1.1e-14	-1.02162	down	Xylanase inhibitor protein 1 (Precursor) GN=XIPI OS=Triticum aestivum (Wheat)	Amino sugar and nucleotide sugar metabolism (ko00520)
	Seita.2G106200	1.07e-06	-1.09728	down	--	--
	Seita.2G117600	3.43e-05	-1.72289	down	Probable indole-3-pyruvate monooxygenase YUCCA5 GN=F6B6.3 OS=Arabidopsis thaliana (Mouse-ear cress)	Tryptophan metabolism (ko00380)
	Seita.2G154700	3.69e-09	-1.4224	down	Fasciclin-like arabinogalactan protein 2 (Precursor) GN=FLA2 OS=Arabidopsis thaliana (Mouse-ear cress)	--
	Seita.2G179700	4.82e-06	-1.33401	down	Probable WRKY transcription factor 53 GN=WRKY53 OS=Arabidopsis thaliana (Mouse-ear cress)	--
	Seita.2G187000	0.00668626	-1.55975	down	Formin-like protein 14 GN=FH14 OS=Arabidopsis thaliana (Mouse-ear cress)	--
	Seita.2G201000	5.03e-10	-1.71499	down	Cytokinin hydroxylase GN=CYP735A2 OS=Arabidopsis thaliana (Mouse-ear cress)	Zeatin biosynthesis (ko00908)
	Seita.2G212900	0.00202061	-2.06565	down	Glutamate receptor 2.8 (Precursor) GN=T9I4.19 OS=Arabidopsis thaliana (Mouse-ear cress)	--
	Seita.2G219700	1.57e-07	-1.40347	down	Cytochrome P450 71A1 GN=CYP71A1 OS=Persea americana (Avocado)	--
	Seita.2G230700	0.00149089	-1.16536	down	Galactoside 2-alpha-L-fucosyltransferase GN=T18E12.11 OS=Arabidopsis thaliana (Mouse-ear cress)	--
	Seita.2G251700	7.69e-11	-2.14063	down	Tonoplast dicarboxylate transporter GN=MNJ7.15 OS=Arabidopsis thaliana (Mouse-ear cress)	--
	Seita.2G314200	0.00461434	-1.04535	down	G-type lectin S-receptor-like serine/threonine-protein kinase At2g19130 (Precursor) GN=At2g19130 OS=Arabidopsis thaliana (Mouse-ear cress)	--
	Seita.2G335300	0.0061863	-1.03288	down	Pleiotropic drug resistance protein 5 GN=OJ1372_D12.114 OS=Oryza sativa subsp. japonica (Rice)	--
	Seita.2G340600	2.17e-05	-1.52467	down	Cysteine-rich receptor-like protein kinase 10 (Precursor) GN=F21P8.70 OS=Arabidopsis thaliana (Mouse-ear cress)	--
	Seita.2G341200	0.00929006	-1.21227	down	Cysteine-rich repeat secretory protein 1 (Precursor) GN=CRRSP1 OS=Arabidopsis thaliana (Mouse-ear cress)	--
	Seita.2G341600	8.89e-16	-1.46956	down	Glucan endo-1,3-beta-glucosidase 13 (Precursor) GN=At5g56590 OS=Arabidopsis thaliana (Mouse-ear cress)	--
	Seita.2G342200	2.61e-05	-1.6777	down	Cysteine-rich receptor-like protein kinase 15 (Precursor) GN=CRK15 OS=Arabidopsis thaliana (Mouse-ear cress)	--
	Seita.2G342300	4.25e-06	-1.73908	down	Cysteine-rich receptor-like protein kinase 10 (Precursor) GN=F21P8.70 OS=Arabidopsis thaliana (Mouse-ear cress)	--
	Seita.2G347200	0.000692766	-1.43695	down	G-type lectin S-receptor-like serine/threonine-protein kinase B120 (Precursor) GN=B120 OS=Arabidopsis thaliana (Mouse-ear cress)	--
	Seita.2G349700	1.03e-10	-1.39169	down	Vegetative cell wall protein gp1 (Precursor) GN=GP1 OS=Chlamydomonas reinhardtii (Chlamydomonas smithii)	--
	Seita.2G352200	1e-24	-1.30346	down	Sugar carrier protein C GN=STC OS=Ricinus communis (Castor bean)	--
	Seita.2G362000	0.000539661	-1.41953	down	--	--
	Seita.2G365700	8.17e-08	-1.07878	down	Peptidyl-prolyl cis-trans isomerase CYP95 GN=F8B4.120 OS=Arabidopsis thaliana (Mouse-ear cress)	--
	Seita.2G368700	7.2e-24	-1.29812	down	Polyol transporter 5 GN=PLT5 OS=Arabidopsis thaliana (Mouse-ear cress)	--
	Seita.2G377800	3.27e-09	-1.0643	down	Probable LRR receptor-like serine/threonine-protein kinase At1g74360 (Precursor) GN=At1g74360 OS=Arabidopsis thaliana (Mouse-ear cress)	--
	Seita.2G382500	2.99e-05	-1.31686	down	COBRA-like protein 1 (Precursor) GN=OSJNBb0040H10.12 OS=Oryza sativa subsp. japonica (Rice)	--
	Seita.2G400700	1.91e-10	-3.24535	down	Ribonuclease 1 (Precursor) GN=RNS1 OS=Arabidopsis thaliana (Mouse-ear cress)	--
	Seita.2G401500	7.18e-12	-1.62728	down	Probable calcium-binding protein CML45 GN=CML45 OS=Arabidopsis thaliana (Mouse-ear cress)	--
	Seita.2G404100	0.00117931	-1.46253	down	Transcription factor MYB86 GN=F21E10.4 OS=Arabidopsis thaliana (Mouse-ear cress)	--
	Seita.2G404300	5.63e-16	-1.21055	down	Cytochrome P450 734A6 GN=OSJNBb0008D07.26 OS=Oryza sativa subsp. japonica (Rice)	--
	Seita.2G410600	0.00325368	-3.80191	down	Probable carboxylesterase 18 GN=CXE18 OS=Arabidopsis thaliana (Mouse-ear cress)	--
	Seita.2G418700	9.53e-07	-1.42587	down	Formin-like protein 5 GN=P0453E05.107 OS=Oryza sativa subsp. japonica (Rice)	--
	Seita.2G424500	3.08e-09	-1.94591	down	Putative cysteine-rich receptor-like protein kinase 20 (Precursor) GN=CRK20 OS=Arabidopsis thaliana (Mouse-ear cress)	--
	Seita.2G424600	1.67e-12	-1.44256	down	Premnaspirodiene oxygenase GN=CYP71D55 OS=Hyoscyamus muticus (Egyptian henbane)	--
	Seita.2G430900	5.45e-13	-1.67672	down	Peroxidase 70 (Precursor) GN=PER70 OS=Zea mays (Maize)	Phenylalanine metabolism (ko00360);; Phenylpropanoid biosynthesis (ko00940)
	Seita.2G431100	1.36e-06	-1.69969	down	Peroxidase 66 (Precursor) GN=PER66 OS=Zea mays (Maize)	Phenylalanine metabolism (ko00360);; Phenylpropanoid biosynthesis (ko00940)
	Seita.2G431200	5.78e-11	-2.30709	down	Peroxidase 2 (Precursor) OS=Oryza sativa subsp. japonica (Rice)	Phenylalanine metabolism (ko00360);; Phenylpropanoid biosynthesis (ko00940)
	Seita.2G431300	1.69e-06	-1.2829	down	Peroxidase 2 (Precursor) OS=Oryza sativa subsp. japonica (Rice)	Phenylalanine metabolism (ko00360);; Phenylpropanoid biosynthesis (ko00940)
	Seita.2G431500	0.000121118	-1.59215	down	Peroxidase 66 (Precursor) GN=PER66 OS=Zea mays (Maize)	Phenylalanine metabolism (ko00360);; Phenylpropanoid biosynthesis (ko00940)
	Seita.3G004500	1.85e-15	-1.0301	down	Serine/arginine-rich splicing factor SR45 GN=F19K19.9 OS=Arabidopsis thaliana (Mouse-ear cress)	--
	Seita.3G004800	5.87e-32	-2.04917	down	Cationic peroxidase SPC4 (Precursor) GN=Sb03g046810 OS=Sorghum bicolor (Sorghum)	Phenylalanine metabolism (ko00360);; Phenylpropanoid biosynthesis (ko00940)
	Seita.3G026900	2.95e-05	-2.06418	down	Naringenin,2-oxoglutarate 3-dioxygenase OS=Hordeum vulgare (Barley)	Flavonoid biosynthesis (ko00941)
	Seita.3G038000	0.00157439	-1.38661	down	1-aminocyclopropane-1-carboxylate oxidase GN=MAO1B OS=Musa acuminata (Banana)	Cysteine and methionine metabolism (ko00270)
	Seita.3G041600	1.32e-10	-1.63489	down	Probable membrane-associated kinase regulator 3 GN=MAKR3 OS=Arabidopsis thaliana (Mouse-ear cress)	--
	Seita.3G049100	0.00103511	-1.1207	down	Protein SRG1 GN=SRG1 OS=Arabidopsis thaliana (Mouse-ear cress)	--
	Seita.3G075300	7.05e-30	-1.38618	down	GDSL esterase/lipase At5g45910 (Precursor) GN=At5g45910 OS=Arabidopsis thaliana (Mouse-ear cress)	--
	Seita.3G077900	4.06e-19	-1.52777	down	Arabinogalactan peptide 16 (Precursor) GN=AGP16 OS=Arabidopsis thaliana (Mouse-ear cress)	--
	Seita.3G096800	0.000108592	-1.31174	down	Probable leucine-rich repeat receptor-like protein kinase At5g49770 (Precursor) GN=At5g49770 OS=Arabidopsis thaliana (Mouse-ear cress)	--
	Seita.3G105100	2.84e-21	-1.51909	down	Leucine-rich repeat extensin-like protein 4 (Precursor) GN=LRX4 OS=Arabidopsis thaliana (Mouse-ear cress)	--
	Seita.3G109300	3.85e-09	-1.03807	down	NADP-dependent malic enzyme, chloroplastic (Precursor) OS=Oryza sativa subsp. japonica (Rice)	Pyruvate metabolism (ko00620);; Carbon fixation in photosynthetic organisms (ko00710);; Carbon metabolism (ko01200)
	Seita.3G117700	1.47e-08	-1.24767	down	Reticulon-like protein B12 GN=RTNLB12 OS=Arabidopsis thaliana (Mouse-ear cress)	--
	Seita.3G123000	0.00209067	-1.17777	down	Probable cytokinin riboside 5&apos;-monophosphate phosphoribohydrolase LOGL8 OS=Oryza sativa subsp. japonica (Rice)	--
	Seita.3G144900	5.75e-12	-1.45964	down	Formin-like protein 16 (Precursor) GN=OsJ_008039 OS=Oryza sativa subsp. japonica (Rice)	--
	Seita.3G172100	4.18e-08	-2.4852	down	Receptor-like protein kinase At3g21340 (Precursor) GN=At3g21340 OS=Arabidopsis thaliana (Mouse-ear cress)	--
	Seita.3G172200	3.77e-09	-2.35367	down	Putative leucine-rich repeat receptor-like protein kinase At2g19210 (Precursor) GN=At2g19210 OS=Arabidopsis thaliana (Mouse-ear cress)	--
	Seita.3G172300	0.000710514	-1.10062	down	Putative leucine-rich repeat receptor-like protein kinase At2g19210 (Precursor) GN=At2g19210 OS=Arabidopsis thaliana (Mouse-ear cress)	--
	Seita.3G178000	0.00490754	-1.56692	down	Transcription repressor OFP1 GN=OFP1 OS=Arabidopsis thaliana (Mouse-ear cress)	--
	Seita.3G187300	2.64e-10	-1.45512	down	Arabinogalactan peptide 1 (Precursor) OS=Oryza sativa subsp. japonica (Rice)	--
	Seita.3G192300	4.74e-19	-1.64634	down	Metacaspase-5 GN=YUP8H12R.5 OS=Arabidopsis thaliana (Mouse-ear cress)	--
	Seita.3G200200	7.44e-12	-1.0533	down	Probable leucine-rich repeat receptor-like protein kinase At5g49770 (Precursor) GN=At5g49770 OS=Arabidopsis thaliana (Mouse-ear cress)	--
	Seita.3G207900	2.95e-08	-1.1225	down	Abscisic acid receptor PYL4 GN=T19C21.20 OS=Arabidopsis thaliana (Mouse-ear cress)	Plant hormone signal transduction (ko04075)
	Seita.3G234900	0.00810555	-4.21119	down	Peroxidase 15 {ECO:0000303|PubMed:17936696} (Precursor) OS=Ipomoea batatas (Sweet potato)	Phenylalanine metabolism (ko00360);; Phenylpropanoid biosynthesis (ko00940)
	Seita.3G235000	8.05e-11	-1.22862	down	Peroxidase 15 {ECO:0000303|PubMed:17936696} (Precursor) OS=Ipomoea batatas (Sweet potato)	Phenylalanine metabolism (ko00360);; Phenylpropanoid biosynthesis (ko00940)
	Seita.3G243500	1e-06	-1.08145	down	Protein NRT1/ PTR FAMILY 3.1 GN=F24J5.19 OS=Arabidopsis thaliana (Mouse-ear cress)	--
	Seita.3G260000	3.9e-14	-2.78022	down	Serine/arginine-rich splicing factor SR45 GN=F19K19.9 OS=Arabidopsis thaliana (Mouse-ear cress)	--
	Seita.3G296800	0.0069547	-3.02295	down	Leucine-rich repeat extensin-like protein 3 (Precursor) GN=LRX3 OS=Arabidopsis thaliana (Mouse-ear cress)	--
	Seita.3G308500	7.59e-07	-1.97791	down	S-type anion channel SLAH3 GN=SLAH3 OS=Arabidopsis thaliana (Mouse-ear cress)	--
	Seita.3G315000	0.00513796	-2.79341	down	Glucan endo-1,3-beta-glucosidase GII (Precursor) OS=Hordeum vulgare (Barley)	--
	Seita.3G324900	0.00182683	-1.18633	down	L-type lectin-domain containing receptor kinase S.4 (Precursor) GN=LECRKS4 OS=Arabidopsis thaliana (Mouse-ear cress)	--
	Seita.3G356700	5.45e-21	-1.42449	down	Ureide permease 2 GN=UPS2 OS=Arabidopsis thaliana (Mouse-ear cress)	--
	Seita.3G380800	8.49e-19	-1.24758	down	Calmodulin-like protein 5 GN=OsJ_035343 OS=Oryza sativa subsp. japonica (Rice)	Plant-pathogen interaction (ko04626)
	Seita.3G383700	0.00461614	-1.74662	down	L-type lectin-domain containing receptor kinase IX.1 (Precursor) GN=LECRK91 OS=Arabidopsis thaliana (Mouse-ear cress)	--
	Seita.3G391700	0.00262806	-4.50567	down	Cation/H(+) antiporter 19 GN=CHX19 OS=Arabidopsis thaliana (Mouse-ear cress)	--
	Seita.3G395900	7.02e-06	-2.23956	down	Formin-like protein 5 GN=P0453E05.107 OS=Oryza sativa subsp. japonica (Rice)	--
	Seita.3G396400	1.1e-06	-1.18058	down	Cation/calcium exchanger 1 OS=Arabidopsis thaliana (Mouse-ear cress)	--
	Seita.4G015900	1.24e-14	-1.05475	down	BAG family molecular chaperone regulator 1 GN=BAG1 OS=Arabidopsis thaliana (Mouse-ear cress)	--
	Seita.4G026200	0.000136232	-1.00349	down	Putative DNA-binding protein ESCAROLA GN=ESC OS=Arabidopsis thaliana (Mouse-ear cress)	--
	Seita.4G029000	2.99e-16	-1.87388	down	Homeobox-leucine zipper protein HOX28 OS=Oryza sativa subsp. japonica (Rice)	--
	Seita.4G029200	1.81e-26	-1.7882	down	Homeobox-leucine zipper protein HOX2 OS=Oryza sativa subsp. japonica (Rice)	--
	Seita.4G047200	7.49e-11	-1.07322	down	Shikimate O-hydroxycinnamoyltransferase GN=HST OS=Nicotiana tabacum (Common tobacco)	Phenylpropanoid biosynthesis (ko00940);; Flavonoid biosynthesis (ko00941);; Stilbenoid, diarylheptanoid and gingerol biosynthesis (ko00945)
	Seita.4G056900	8.54e-05	-1.37664	down	Probable galactinol--sucrose galactosyltransferase 6 GN=F5O24.140 OS=Arabidopsis thaliana (Mouse-ear cress)	Galactose metabolism (ko00052)
	Seita.4G079800	1.33e-11	-1.44077	down	26.2 kDa heat shock protein, mitochondrial (Precursor) GN=P0436F11.23 OS=Oryza sativa subsp. japonica (Rice)	Protein processing in endoplasmic reticulum (ko04141)
	Seita.4G083000	4.88e-14	-1.46586	down	Ethylene-responsive transcription factor ERF014 GN=ERF014 OS=Arabidopsis thaliana (Mouse-ear cress)	--
	Seita.4G090400	1.15e-07	-1.14238	down	Protein EXORDIUM-like 2 (Precursor) GN=EXL2 OS=Arabidopsis thaliana (Mouse-ear cress)	--
	Seita.4G090600	7.12e-05	-1.32687	down	Protein EXORDIUM-like 1 (Precursor) GN=T32G9.32 OS=Arabidopsis thaliana (Mouse-ear cress)	--
	Seita.4G091000	2.55e-22	-1.36118	down	UBP1-associated proteins 1A GN=UBA1A OS=Arabidopsis thaliana (Mouse-ear cress)	--
	Seita.4G092200	2.09e-25	-1.54494	down	Ethylene-responsive transcription factor RAP2-4 OS=Arabidopsis thaliana (Mouse-ear cress)	--
	Seita.4G096200	3.22e-12	-1.16844	down	Anther-specific proline-rich protein APG (Precursor) GN=APG OS=Arabidopsis thaliana (Mouse-ear cress)	--
	Seita.4G098700	1.38e-05	-1.48601	down	Aquaporin NIP2-2 GN=NIP2-2 OS=Zea mays (Maize)	--
	Seita.4G100500	0.00920404	-1.35484	down	Vegetative cell wall protein gp1 (Precursor) GN=GP1 OS=Chlamydomonas reinhardtii (Chlamydomonas smithii)	--
	Seita.4G101500	1.16e-05	-1.2617	down	Urea-proton symporter DUR3 OS=Oryza sativa subsp. japonica (Rice)	--
	Seita.4G105900	0.00920873	-2.46024	down	Metalloendoproteinase 1 (Precursor) OS=Glycine max (Soybean)	--
	Seita.4G107000	0.000143339	-1.99192	down	Anthranilate O-methyltransferase 1 GN=AAMT1 OS=Zea mays (Maize)	--
	Seita.4G127200	7.12e-06	-1.38079	down	UDP-glycosyltransferase 88A1 GN=UGT88A1 OS=Arabidopsis thaliana (Mouse-ear cress)	--
	Seita.4G129100	0.000115423	-2.30705	down	--	--
	Seita.4G176700	6.8e-16	-1.60771	down	Peroxidase P7 OS=Brassica rapa subsp. rapa (Turnip)	Phenylalanine metabolism (ko00360);; Phenylpropanoid biosynthesis (ko00940)
	Seita.4G178600	2.47e-06	-1.15093	down	Inactive tetrahydrocannabinolic acid synthase (Precursor) OS=Cannabis sativa (Hemp)	--
	Seita.4G178900	7.58e-07	-1.49773	down	Formin-like protein 5 GN=P0453E05.107 OS=Oryza sativa subsp. japonica (Rice)	--
	Seita.4G197100	4.15e-13	-1.46238	down	WRKY transcription factor 18 GN=WRKY18 OS=Arabidopsis thaliana (Mouse-ear cress)	--
	Seita.4G212500	6.78e-06	-1.1952	down	Cinnamoyl-CoA reductase 2 GN=CCR2 OS=Arabidopsis thaliana (Mouse-ear cress)	--
	Seita.4G239800	1.61e-29	-1.36765	down	Probable inositol oxygenase OS=Oryza sativa subsp. japonica (Rice)	Ascorbate and aldarate metabolism (ko00053);; Inositol phosphate metabolism (ko00562)
	Seita.4G246400	7.24e-19	-1.31063	down	Xyloglucan endotransglucosylase/hydrolase protein 22 (Precursor) GN=MUA2.13 OS=Arabidopsis thaliana (Mouse-ear cress)	--
	Seita.4G276800	1.75e-06	-1.04152	down	21 kDa protein (Precursor) OS=Daucus carota (Wild carrot)	--
	Seita.4G287000	3.78e-16	-2.49213	down	Nuclear pore complex protein NUP62 {ECO:0000303|PubMed:21189294} OS=Arabidopsis thaliana (Mouse-ear cress)	--
	Seita.5G007900	0.00429128	-1.71355	down	--	--
	Seita.5G015800	1.84e-15	-1.12048	down	Ethylene-responsive transcription factor CRF2 GN=F9D16.220 OS=Arabidopsis thaliana (Mouse-ear cress)	--
	Seita.5G038600	9.7e-06	-1.15166	down	Eukaryotic translation initiation factor 6-2 {ECO:0000255|HAMAP-Rule:MF_03132} GN=At3g55620 OS=Arabidopsis thaliana (Mouse-ear cress)	Ribosome biogenesis in eukaryotes (ko03008)
	Seita.5G040300	0.00168864	-1.13143	down	Probable peptide/nitrate transporter At3g43790 GN=ZIFL2 OS=Arabidopsis thaliana (Mouse-ear cress)	--
	Seita.5G043400	1.78e-06	-1.73233	down	Ankyrin repeat-containing protein At3g12360 GN=At3g12360 OS=Arabidopsis thaliana (Mouse-ear cress)	--
	Seita.5G046300	4.96e-05	-1.63208	down	Glutamine--tRNA ligase OS=Lupinus luteus (European yellow lupin)	Porphyrin and chlorophyll metabolism (ko00860);; Aminoacyl-tRNA biosynthesis (ko00970)
	Seita.5G062700	1.37e-22	-1.38104	down	Expansin-A8 (Precursor) OS=Oryza sativa subsp. japonica (Rice)	--
	Seita.5G075400	1.92e-08	-1.73384	down	Wall-associated receptor kinase 2 (Precursor) GN=WAK2 OS=Arabidopsis thaliana (Mouse-ear cress)	--
	Seita.5G096900	1.35e-44	-2.31861	down	AP2/ERF and B3 domain-containing protein Os01g0141000 OS=Oryza sativa subsp. japonica (Rice)	--
	Seita.5G104100	9.84e-13	-1.46936	down	Gamma-glutamyltranspeptidase 3 GN=F17A13.30 OS=Arabidopsis thaliana (Mouse-ear cress)	Taurine and hypotaurine metabolism (ko00430);; Cyanoamino acid metabolism (ko00460);; Glutathione metabolism (ko00480);; Arachidonic acid metabolism (ko00590)
	Seita.5G106900	0.00121294	-1.41148	down	Probable LRR receptor-like serine/threonine-protein kinase At3g47570 (Precursor) GN=At3g47570 OS=Arabidopsis thaliana (Mouse-ear cress)	--
	Seita.5G110700	0.00304441	-1.42739	down	Protein REVEILLE 6 GN=RVE6 OS=Arabidopsis thaliana (Mouse-ear cress)	--
	Seita.5G121600	4.64e-16	-1.3542	down	Phosphoenolpyruvate/phosphate translocator 3, chloroplastic (Precursor) GN=P0583G08.29 OS=Oryza sativa subsp. japonica (Rice)	--
	Seita.5G126800	1.82e-22	-3.38085	down	3&apos;-N-debenzoyl-2&apos;-deoxytaxol N-benzoyltransferase GN=TAX10 OS=Taxus canadensis (Canadian yew)	--
	Seita.5G129200	0.000624179	-1.27935	down	Serine/arginine-rich splicing factor SR45 GN=F19K19.9 OS=Arabidopsis thaliana (Mouse-ear cress)	--
	Seita.5G138100	5.02e-08	-1.31181	down	Vegetative cell wall protein gp1 (Precursor) GN=GP1 OS=Chlamydomonas reinhardtii (Chlamydomonas smithii)	--
	Seita.5G145500	4.17e-05	-1.07625	down	Peroxidase 4 {ECO:0000250|UniProtKB:Q42578} (Precursor) OS=Vitis vinifera (Grape)	Phenylalanine metabolism (ko00360);; Phenylpropanoid biosynthesis (ko00940)
	Seita.5G184000	0.00353778	-1.89795	down	--	--
	Seita.5G202700	1.89e-17	-1.1828	down	Cysteine-rich receptor-like protein kinase 10 (Precursor) GN=F21P8.70 OS=Arabidopsis thaliana (Mouse-ear cress)	--
	Seita.5G203100	1.78e-09	-1.76776	down	Glucan endo-1,3-beta-glucosidase 12 (Precursor) GN=At4g29360 OS=Arabidopsis thaliana (Mouse-ear cress)	--
	Seita.5G203200	8.21e-25	-1.4045	down	Cysteine-rich receptor-like protein kinase 25 (Precursor) GN=CRK25 OS=Arabidopsis thaliana (Mouse-ear cress)	--
	Seita.5G203600	2.56e-10	-2.52056	down	Glucan endo-1,3-beta-glucosidase 2 (Precursor) GN=At1g66250 OS=Arabidopsis thaliana (Mouse-ear cress)	--
	Seita.5G208300	0.00509821	-1.09223	down	Putative transcription factor bHLH041 GN=MHM17.7 OS=Arabidopsis thaliana (Mouse-ear cress)	--
	Seita.5G221600	1.91e-09	-1.05879	down	Pleiotropic drug resistance protein 3 GN=P0410E03.8 OS=Oryza sativa subsp. japonica (Rice)	--
	Seita.5G221700	5.97e-16	-1.32411	down	Pleiotropic drug resistance protein 4 OS=Oryza sativa subsp. japonica (Rice)	--
	Seita.5G236700	4.06e-07	-1.0751	down	Classical arabinogalactan protein 4 (Precursor) GN=AGP4 OS=Arabidopsis thaliana (Mouse-ear cress)	--
	Seita.5G243200	2.53e-14	infinitesimal	down	Molybdate transporter 2 GN=F5I6.6 OS=Arabidopsis thaliana (Mouse-ear cress)	--
	Seita.5G251600	1.42e-15	-1.10683	down	Acidic endochitinase (Precursor) OS=Cicer arietinum (Chickpea)	Amino sugar and nucleotide sugar metabolism (ko00520)
	Seita.5G258500	9.38e-18	-1.32137	down	1-aminocyclopropane-1-carboxylate oxidase 1 GN=ACO1 OS=Arabidopsis thaliana (Mouse-ear cress)	Cysteine and methionine metabolism (ko00270)
	Seita.5G261800	5.3e-09	-1.20338	down	Formin-like protein 16 (Precursor) GN=OsJ_008039 OS=Oryza sativa subsp. japonica (Rice)	--
	Seita.5G263600	5.64e-09	-1.45483	down	Fasciclin-like arabinogalactan protein 11 (Precursor) GN=FLA11 OS=Arabidopsis thaliana (Mouse-ear cress)	--
	Seita.5G273700	1.69e-05	-1.32259	down	Phenolic glucoside malonyltransferase 1 GN=PMAT1 OS=Arabidopsis thaliana (Mouse-ear cress)	--
	Seita.5G281200	0.000151834	-1.13457	down	Probable LRR receptor-like serine/threonine-protein kinase At3g47570 (Precursor) GN=At3g47570 OS=Arabidopsis thaliana (Mouse-ear cress)	--
	Seita.5G285100	7.04e-05	-1.58786	down	Cytochrome P450 711A1 OS=Arabidopsis thaliana (Mouse-ear cress)	--
	Seita.5G285200	0.00019882	-1.24696	down	Cytochrome P450 711A1 OS=Arabidopsis thaliana (Mouse-ear cress)	Arachidonic acid metabolism (ko00590)
	Seita.5G305200	2.8e-14	-1.1764	down	Serine/arginine-rich splicing factor SR45 GN=F19K19.9 OS=Arabidopsis thaliana (Mouse-ear cress)	--
	Seita.5G318800	9.03e-05	-1.1349	down	Agmatine coumaroyltransferase-2 {ECO:0000303|PubMed:18270436, ECO:0000312|EMBL:BAF97627.1} GN=ACT-2 OS=Hordeum vulgare (Barley)	--
	Seita.5G319300	0.000336126	-1.2826	down	--	--
	Seita.5G319600	0.00962936	-1.11337	down	Proline-rich receptor-like protein kinase PERK2 GN=PERK2 OS=Arabidopsis thaliana (Mouse-ear cress)	--
	Seita.5G336800	1.86e-18	-1.6057	down	Leucine-rich repeat extensin-like protein 5 (Precursor) GN=LRX5 OS=Arabidopsis thaliana (Mouse-ear cress)	--
	Seita.5G342400	5.43e-06	-1.13454	down	Receptor-like serine/threonine-protein kinase SD1-8 (Precursor) GN=T6K22.110 OS=Arabidopsis thaliana (Mouse-ear cress)	--
	Seita.5G365600	4.56e-08	-1.42127	down	Formin-like protein 18 (Precursor) GN=B1160F02.7 OS=Oryza sativa subsp. japonica (Rice)	--
	Seita.5G374500	2.59e-11	-1.36187	down	Sulfated surface glycoprotein 185 (Precursor) OS=Volvox carteri (Green alga)	--
	Seita.5G377300	7.23e-07	-1.3844	down	Elicitor-responsive protein 1 GN=ERG1 OS=Oryza sativa subsp. japonica (Rice)	--
	Seita.5G385300	0.0027643	-1.21109	down	Transcription factor DIVARICATA GN=DIVARICATA OS=Antirrhinum majus (Garden snapdragon)	--
	Seita.5G405800	1.02e-13	-1.04103	down	--	--
	Seita.5G426200	0.000215821	-1.76001	down	--	--
	Seita.5G426400	8.05e-07	-1.04429	down	Probable UDP-N-acetylglucosamine--peptide N-acetylglucosaminyltransferase SEC GN=SEC OS=Arabidopsis thaliana (Mouse-ear cress)	Other types of O-glycan biosynthesis (ko00514)
	Seita.5G450000	4.1e-08	-1.43446	down	Glucan endo-1,3-beta-glucosidase GV OS=Hordeum vulgare (Barley)	--
	Seita.5G459500	0.00108212	-1.04267	down	Vegetative cell wall protein gp1 (Precursor) GN=GP1 OS=Chlamydomonas reinhardtii (Chlamydomonas smithii)	--
	Seita.6G016700	0.00854753	-1.00423	down	Formin-like protein 5 GN=P0453E05.107 OS=Oryza sativa subsp. japonica (Rice)	--
	Seita.6G018200	1.4e-06	-2.60621	down	G-type lectin S-receptor-like serine/threonine-protein kinase At2g19130 (Precursor) GN=At2g19130 OS=Arabidopsis thaliana (Mouse-ear cress)	--
	Seita.6G033500	7.57e-05	-3.04652	down	L-type lectin-domain containing receptor kinase IX.2 (Precursor) GN=LECRK92 OS=Arabidopsis thaliana (Mouse-ear cress)	--
	Seita.6G067700	8.31e-05	-1.27396	down	Aromatic-L-amino-acid decarboxylase GN=TDC OS=Catharanthus roseus (Madagascar periwinkle)	Tyrosine metabolism (ko00350);; Isoquinoline alkaloid biosynthesis (ko00950)
	Seita.6G147000	0.00538713	-2.93302	down	Vegetative cell wall protein gp1 (Precursor) GN=GP1 OS=Chlamydomonas reinhardtii (Chlamydomonas smithii)	--
	Seita.6G159000	3.26e-08	-1.43957	down	Probable mannan synthase 11 OS=Oryza sativa subsp. japonica (Rice)	--
	Seita.6G195300	1.6e-17	-1.03732	down	Probable galactinol--sucrose galactosyltransferase 1 OS=Arabidopsis thaliana (Mouse-ear cress)	Galactose metabolism (ko00052)
	Seita.6G196200	4.81e-21	-1.13961	down	Peptidyl-prolyl cis-trans isomerase CYP95 GN=F8B4.120 OS=Arabidopsis thaliana (Mouse-ear cress)	--
	Seita.6G211600	1.89e-28	-1.81865	down	Proline-rich receptor-like protein kinase PERK9 GN=PERK9 OS=Arabidopsis thaliana (Mouse-ear cress)	--
	Seita.6G219800	9.76e-13	-1.46217	down	RPM1-interacting protein 4 GN=RIN4 OS=Arabidopsis thaliana (Mouse-ear cress)	Plant-pathogen interaction (ko04626)
	Seita.6G222200	0.00598447	-1.60459	down	Exocyst complex component EXO70B1 GN=EXO70B1 OS=Arabidopsis thaliana (Mouse-ear cress)	--
	Seita.6G235500	6.63e-06	-1.3854	down	BAG family molecular chaperone regulator 1 GN=BAG1 OS=Arabidopsis thaliana (Mouse-ear cress)	--
	Seita.6G237700	0.000300617	-1.01291	down	Probable carboxylesterase 8 GN=CXE8 OS=Arabidopsis thaliana (Mouse-ear cress)	--
	Seita.6G242000	0.00405881	-1.53006	down	--	--
	Seita.6G250600	0.00148977	-1.43396	down	Alpha-amylase isozyme C OS=Oryza sativa subsp. japonica (Rice)	--
	Seita.7G009200	1.23e-05	-1.22309	down	Heat shock protein 82 GN=HSP82 OS=Zea mays (Maize)	Protein processing in endoplasmic reticulum (ko04141);; Plant-pathogen interaction (ko04626)
	Seita.7G012800	0.00107282	-1.18085	down	Classical arabinogalactan protein 9 (Precursor) GN=AGP9 OS=Arabidopsis thaliana (Mouse-ear cress)	--
	Seita.7G021600	0.00147572	-1.82083	down	Subtilisin-chymotrypsin inhibitor-2B (Fragment) OS=Hordeum vulgare (Barley)	--
	Seita.7G037200	0.00162909	-4.65658	down	G-type lectin S-receptor-like serine/threonine-protein kinase RLK1 (Precursor) GN=RLK1 OS=Arabidopsis thaliana (Mouse-ear cress)	--
	Seita.7G038300	0.00153731	-1.53737	down	UDP-glycosyltransferase 74C1 GN=UGT74C1 OS=Arabidopsis thaliana (Mouse-ear cress)	--
	Seita.7G060200	6.54e-10	-1.23325	down	70 kDa peptidyl-prolyl isomerase GN=FKBP70 OS=Triticum aestivum (Wheat)	--
	Seita.7G094300	8.41e-09	-2.40629	down	E3 ubiquitin-protein ligase PUB23 GN=PUB23 OS=Arabidopsis thaliana (Mouse-ear cress)	--
	Seita.7G109400	0.000201505	-1.26316	down	Ethylene-responsive transcription factor ERF027 GN=ERF027 OS=Arabidopsis thaliana (Mouse-ear cress)	--
	Seita.7G118400	0.00098815	-1.22405	down	Vegetative cell wall protein gp1 (Precursor) GN=GP1 OS=Chlamydomonas reinhardtii (Chlamydomonas smithii)	--
	Seita.7G123000	1.79e-21	-1.32399	down	Serine/arginine-rich splicing factor SR45 GN=F19K19.9 OS=Arabidopsis thaliana (Mouse-ear cress)	Glycolysis / Gluconeogenesis (ko00010);; Galactose metabolism (ko00052)
	Seita.7G131700	6.17e-05	-1.61823	down	--	--
	Seita.7G141400	0.000324001	-1.10191	down	BTB/POZ and TAZ domain-containing protein 2 GN=BT2 OS=Arabidopsis thaliana (Mouse-ear cress)	--
	Seita.7G145600	0.000139812	-1.20805	down	Formin-like protein 18 (Precursor) GN=B1160F02.7 OS=Oryza sativa subsp. japonica (Rice)	--
	Seita.7G167300	1.07e-06	-1.00372	down	Myb-related protein Myb4 GN=OSJNBa0073E02.6 OS=Oryza sativa subsp. japonica (Rice)	--
	Seita.7G171000	5.46e-09	-1.1404	down	Gibberellin 2-beta-dioxygenase 8 GN=GA2OX8 OS=Arabidopsis thaliana (Mouse-ear cress)	--
	Seita.7G184200	1.61e-06	-1.10433	down	Probable receptor-like protein kinase At1g33260 GN=At1g33260 OS=Arabidopsis thaliana (Mouse-ear cress)	--
	Seita.7G192800	1.57e-10	-1.69578	down	14 kDa proline-rich protein DC2.15 (Precursor) OS=Daucus carota (Wild carrot)	--
	Seita.7G204900	2.42e-07	-1.02608	down	MATE efflux family protein 9 GN=F3L12.7 OS=Arabidopsis thaliana (Mouse-ear cress)	--
	Seita.7G208700	0.000820392	-1.00582	down	1-aminocyclopropane-1-carboxylate synthase GN=ACS1 OS=Glycine max (Soybean)	Cysteine and methionine metabolism (ko00270)
	Seita.7G215600	0.000500315	-1.45997	down	Receptor-like protein kinase FERONIA (Precursor) GN=F26O13.190 OS=Arabidopsis thaliana (Mouse-ear cress)	--
	Seita.7G228100	5.74e-08	-1.64345	down	Plant intracellular Ras-group-related LRR protein 1 OS=Oryza sativa subsp. japonica (Rice)	--
	Seita.7G237600	0.0032603	-1.3398	down	Probable LRR receptor-like serine/threonine-protein kinase At1g56130 (Precursor) GN=At1g56130 OS=Arabidopsis thaliana (Mouse-ear cress)	--
	Seita.7G239900	7.34e-15	-1.16081	down	LRR receptor-like serine/threonine-protein kinase FLS2 (Precursor) GN=FLS2 OS=Arabidopsis thaliana (Mouse-ear cress)	Plant-pathogen interaction (ko04626)
	Seita.7G253300	1.31e-16	-1.24275	down	Diacylglycerol kinase 5 GN=DGK5 OS=Arabidopsis thaliana (Mouse-ear cress)	Glycerolipid metabolism (ko00561);; Glycerophospholipid metabolism (ko00564);; Phosphatidylinositol signaling system (ko04070)
	Seita.7G260400	1.09e-07	-1.72763	down	36.4 kDa proline-rich protein GN=TPRP-F1 OS=Solanum lycopersicum (Tomato)	--
	Seita.7G266300	1.1e-33	-1.58281	down	Nuclear pore complex protein NUP62 {ECO:0000303|PubMed:21189294} OS=Arabidopsis thaliana (Mouse-ear cress)	--
	Seita.7G271000	1.49e-15	-2.06851	down	Peroxidase 1 (Precursor) GN=PER1 OS=Zea mays (Maize)	Phenylalanine metabolism (ko00360);; Phenylpropanoid biosynthesis (ko00940)
	Seita.7G275800	0.00745543	-1.00066	down	Probable protein phosphatase 2C 77 OS=Oryza sativa subsp. japonica (Rice)	--
	Seita.7G278000	0.00237871	-1.79346	down	Cysteine desulfurase 2, chloroplastic (Precursor) GN=T27G7.17 OS=Arabidopsis thaliana (Mouse-ear cress)	--
	Seita.7G307500	1.68e-06	-1.1686	down	Myb-related protein 306 OS=Antirrhinum majus (Garden snapdragon)	--
	Seita.7G309000	0.00897394	-1.04945	down	Vegetative cell wall protein gp1 (Precursor) GN=GP1 OS=Chlamydomonas reinhardtii (Chlamydomonas smithii)	--
	Seita.7G314800	1.42e-07	-1.13758	down	Cytochrome P450 94B3 GN=CYP94B3 OS=Arabidopsis thaliana (Mouse-ear cress)	--
	Seita.8G044000	0.000883897	-3.97416	down	Subtilisin-like protease SBT3.3 {ECO:0000303|PubMed:16193095} (Precursor) OS=Arabidopsis thaliana (Mouse-ear cress)	--
	Seita.8G047400	9.98e-05	-1.3257	down	Putative auxin transporter-like protein 4 OS=Oryza sativa subsp. japonica (Rice)	Plant hormone signal transduction (ko04075)
	Seita.8G047500	4.7e-10	-1.25826	down	Serine/arginine-rich splicing factor SR45 GN=F19K19.9 OS=Arabidopsis thaliana (Mouse-ear cress)	--
	Seita.8G105200	5.55e-24	-1.29373	down	CASP-like protein 4A2 OS=Oryza sativa subsp. japonica (Rice)	--
	Seita.8G118800	0.000155858	-2.02761	down	--	--
	Seita.8G119000	4.52e-06	-2.99099	down	--	--
	Seita.8G119100	8.22e-18	-1.59697	down	--	--
	Seita.8G120900	1.74e-08	-1.22522	down	Cytochrome P450 94B3 GN=CYP94B3 OS=Arabidopsis thaliana (Mouse-ear cress)	--
	Seita.8G124100	0.00462969	-2.15794	down	Inactive tetrahydrocannabinolic acid synthase (Precursor) OS=Cannabis sativa (Hemp)	--
	Seita.8G128400	2.81e-05	-1.67731	down	Vegetative cell wall protein gp1 (Precursor) GN=GP1 OS=Chlamydomonas reinhardtii (Chlamydomonas smithii)	--
	Seita.8G136200	8.25e-20	-1.93464	down	Xylanase inhibitor protein 1 (Precursor) OS=Oryza sativa subsp. japonica (Rice)	Amino sugar and nucleotide sugar metabolism (ko00520)
	Seita.8G138800	0.00328385	-1.12924	down	--	--
	Seita.8G152800	5.7e-14	-2.22954	down	LysM domain receptor-like kinase 4 (Precursor) GN=LYK4 OS=Arabidopsis thaliana (Mouse-ear cress)	--
	Seita.8G162600	0.000558702	-1.25245	down	Putative disease resistance protein RGA4 GN=RGA4 OS=Solanum bulbocastanum (Wild potato)	--
	Seita.8G201300	9.69e-08	-1.56741	down	UPF0481 protein At3g47200 GN=At3g47200 OS=Arabidopsis thaliana (Mouse-ear cress)	--
	Seita.8G201400	1.93e-36	-2.21014	down	--	--
	Seita.8G211300	4.98e-10	-1.39098	down	Laccase-15 (Precursor) GN=OSJNBa0045C13.15 OS=Oryza sativa subsp. japonica (Rice)	--
	Seita.8G212500	9.41e-08	-1.21401	down	Laccase-15 (Precursor) GN=OSJNBa0045C13.15 OS=Oryza sativa subsp. japonica (Rice)	--
	Seita.8G213200	1.25e-08	-2.21036	down	Serine/arginine-rich splicing factor SR45 GN=F19K19.9 OS=Arabidopsis thaliana (Mouse-ear cress)	--
	Seita.8G216000	0.00404949	-2.26176	down	CASP-like protein 1U3 GN=Sb05g025800 OS=Sorghum bicolor (Sorghum)	--
	Seita.8G224600	0.00979643	-1.17742	down	--	--
	Seita.8G229800	3.91e-06	-1.10914	down	Putative beta-D-xylosidase (Fragment) OS=Prunus persica (Peach)	--
	Seita.8G230100	3.96e-09	-1.8755	down	DNA-directed RNA polymerases II, IV and V subunit 9B GN=FCAALL OS=Arabidopsis thaliana (Mouse-ear cress)	Purine metabolism (ko00230);; Pyrimidine metabolism (ko00240);; RNA polymerase (ko03020)
	Seita.8G240500	0.00678752	-1.76545	down	--	--
	Seita.9G007500	8.87e-05	-1.04204	down	Vegetative cell wall protein gp1 (Precursor) GN=GP1 OS=Chlamydomonas reinhardtii (Chlamydomonas smithii)	--
	Seita.9G016900	0.000125079	-2.24123	down	Ras-related protein RABA2a (Precursor) GN=F21M12.2 OS=Arabidopsis thaliana (Mouse-ear cress)	Endocytosis (ko04144)
	Seita.9G024600	4.85e-14	-1.42131	down	Cell number regulator 10 GN=CNR10 OS=Zea mays (Maize)	--
	Seita.9G048000	4.83e-06	-1.49701	down	Germin-like protein 3-7 (Precursor) OS=Oryza sativa subsp. japonica (Rice)	--
	Seita.9G061500	1.52e-06	-1.32406	down	Indole-3-acetaldehyde oxidase GN=AO1 OS=Zea mays (Maize)	--
	Seita.9G074100	2e-25	-1.51106	down	Peptidyl-prolyl cis-trans isomerase CYP95 GN=F8B4.120 OS=Arabidopsis thaliana (Mouse-ear cress)	--
	Seita.9G083300	1.06e-05	-1.4319	down	Isoflavone 3&apos;-hydroxylase {ECO:0000303|PubMed:14617078} (Fragment) OS=Medicago truncatula (Barrel medic)	--
	Seita.9G095900	1.03e-19	-1.96568	down	Heat stress transcription factor A-2a OS=Oryza sativa subsp. japonica (Rice)	--
	Seita.9G103400	0.00489155	-1.46846	down	--	--
	Seita.9G110600	6.71e-18	-1.10251	down	Transcription factor bHLH18 GN=T30L20.1 OS=Arabidopsis thaliana (Mouse-ear cress)	--
	Seita.9G113300	1.09e-20	-1.63156	down	Glutamate decarboxylase 1 OS=Arabidopsis thaliana (Mouse-ear cress)	Alanine, aspartate and glutamate metabolism (ko00250);; beta-Alanine metabolism (ko00410);; Taurine and hypotaurine metabolism (ko00430);; Butanoate metabolism (ko00650)
	Seita.9G120800	3.68e-12	-2.40412	down	Chemocyanin (Precursor) OS=Lilium longiflorum (Trumpet lily)	--
	Seita.9G123500	9.35e-28	-1.43433	down	Protein FAF-like, chloroplastic (Precursor) GN=At5g22090 OS=Arabidopsis thaliana (Mouse-ear cress)	--
	Seita.9G141000	8.53e-08	-1.59031	down	Classical arabinogalactan protein 9 (Precursor) GN=AGP9 OS=Arabidopsis thaliana (Mouse-ear cress)	--
	Seita.9G156700	0.0046427	infinitesimal	down	Putative cyclic nucleotide-gated ion channel 9 GN=CNGC9 OS=Arabidopsis thaliana (Mouse-ear cress)	Plant-pathogen interaction (ko04626)
	Seita.9G187200	0.000445672	-1.10053	down	Receptor-like serine/threonine-protein kinase SD1-8 (Precursor) GN=T6K22.110 OS=Arabidopsis thaliana (Mouse-ear cress)	--
	Seita.9G209100	3.87e-05	-1.08209	down	Basic secretory protease {ECO:0000303|PubMed:22773449} (Fragments) OS=Boswellia serrata (Indian frankincense)	--
	Seita.9G227000	0.00136734	-1.15934	down	LRR receptor-like serine/threonine-protein kinase ERECTA {ECO:0000303|PubMed:8624444} (Precursor) OS=Arabidopsis thaliana (Mouse-ear cress)	--
	Seita.9G227100	3.83e-09	-1.05622	down	Probable leucine-rich repeat receptor-like protein kinase At1g35710 (Precursor) GN=At1g35710 OS=Arabidopsis thaliana (Mouse-ear cress)	--
	Seita.9G234800	1.06e-08	-1.19788	down	Short-chain type dehydrogenase/reductase OS=Picea abies (Norway spruce)	Fatty acid biosynthesis (ko00061);; Biotin metabolism (ko00780);; Biosynthesis of unsaturated fatty acids (ko01040);; Fatty acid metabolism (ko01212)
	Seita.9G235400	1.06e-08	-1.62191	down	Glycine-rich cell wall structural protein 2 (Precursor) OS=Oryza sativa subsp. japonica (Rice)	--
	Seita.9G240000	4.55e-09	-1.73279	down	L-type lectin-domain containing receptor kinase IV.1 (Precursor) GN=F13M22.21 OS=Arabidopsis thaliana (Mouse-ear cress)	--
	Seita.9G240100	2.91e-05	-1.92966	down	L-type lectin-domain containing receptor kinase IV.1 (Precursor) GN=F13M22.21 OS=Arabidopsis thaliana (Mouse-ear cress)	--
	Seita.9G252500	1.23e-08	-1.04958	down	Protein TIFY 10B OS=Arabidopsis thaliana (Mouse-ear cress)	--
	Seita.9G256000	0.00378722	-2.44736	down	Tyrosine decarboxylase 4 GN=TYRDC-4 OS=Petroselinum crispum (Parsley)	Tyrosine metabolism (ko00350);; Isoquinoline alkaloid biosynthesis (ko00950)
	Seita.9G257000	1.24e-14	-1.28414	down	Cytochrome P450 78A11 GN=OSJNBa0044A10.17 OS=Oryza sativa subsp. japonica (Rice)	--
	Seita.9G278500	0.000216622	-1.29012	down	--	--
	Seita.9G293800	2.03e-05	-1.57702	down	Benzyl alcohol O-benzoyltransferase GN=HSR201 OS=Nicotiana tabacum (Common tobacco)	--
	Seita.9G298300	1.5e-06	-1.10409	down	Peroxidase 15 {ECO:0000303|PubMed:17936696} (Precursor) OS=Ipomoea batatas (Sweet potato)	Phenylalanine metabolism (ko00360);; Phenylpropanoid biosynthesis (ko00940)
	Seita.9G323300	1.64e-13	-1.01232	down	Ethylene-responsive transcription factor ERF034 OS=Arabidopsis thaliana (Mouse-ear cress)	--
	Seita.9G327900	2.39e-10	-1.31086	down	Protein NRT1/ PTR FAMILY 6.3 OS=Arabidopsis thaliana (Mouse-ear cress)	--
	Seita.9G328300	0.000798932	-1.02426	down	Vegetative cell wall protein gp1 (Precursor) GN=GP1 OS=Chlamydomonas reinhardtii (Chlamydomonas smithii)	--
	Seita.9G329300	8.03e-27	-1.22821	down	Cortical cell-delineating protein (Precursor) OS=Zea mays (Maize)	--
	Seita.9G329400	2.85e-32	-1.56054	down	Cortical cell-delineating protein (Precursor) OS=Zea mays (Maize)	--
	Seita.9G329500	1.96e-18	-1.06513	down	Cortical cell-delineating protein (Precursor) OS=Zea mays (Maize)	--
	Seita.9G330700	4.22e-49	-1.78974	down	Proline dehydrogenase 2, mitochondrial (Precursor) GN=MKD10.10 OS=Arabidopsis thaliana (Mouse-ear cress)	Arginine and proline metabolism (ko00330)
	Seita.9G340400	1.1e-33	-2.35509	down	Protein EXORDIUM-like 5 (Precursor) GN=EXL5 OS=Arabidopsis thaliana (Mouse-ear cress)	--
	Seita.9G342600	3.22e-07	-1.74104	down	Naringenin,2-oxoglutarate 3-dioxygenase OS=Malus domestica (Apple)	--
	Seita.9G343300	0.00448911	-1.6011	down	Homeobox protein BEL1 homolog GN=MYC6.12 OS=Arabidopsis thaliana (Mouse-ear cress)	--
	Seita.9G345200	0.000628456	-1.04808	down	Transcription factor RF2b GN=RF2b OS=Oryza sativa subsp. japonica (Rice)	--
	Seita.9G357500	1.65e-06	-1.9831	down	Zinc finger protein 1 OS=Triticum aestivum (Wheat)	--
	Seita.9G358500	0.00126144	-3.31065	down	Nuclear pore complex protein NUP62 {ECO:0000303|PubMed:21189294} OS=Arabidopsis thaliana (Mouse-ear cress)	--
	Seita.9G363400	1.08e-10	-1.99831	down	PLASMODESMATA CALLOSE-BINDING PROTEIN 1 (Precursor) GN=PDCB1 OS=Arabidopsis thaliana (Mouse-ear cress)	--
	Seita.9G388900	2.75e-16	-1.24468	down	Probable polyamine transporter At3g13620 GN=At3g13620 OS=Arabidopsis thaliana (Mouse-ear cress)	--
	Seita.9G392700	7.97e-11	-1.83022	down	Peroxidase 2 (Precursor) GN=PER2 OS=Zea mays (Maize)	Phenylalanine metabolism (ko00360);; Phenylpropanoid biosynthesis (ko00940)
	Seita.9G399800	5.31e-11	-1.45236	down	Serine/arginine-rich splicing factor SR45 GN=F19K19.9 OS=Arabidopsis thaliana (Mouse-ear cress)	--
	Seita.9G425100	0.00664789	-1.12383	down	Transcription factor MYB108 GN=F5E6.18 OS=Arabidopsis thaliana (Mouse-ear cress)	--
	Seita.9G436000	1.72e-24	-1.77075	down	Sex determination protein tasselseed-2 GN=TS2 OS=Zea mays (Maize)	--
	Seita.9G437300	6.25e-34	-1.52886	down	Abscisic acid receptor PYL4 GN=T19C21.20 OS=Arabidopsis thaliana (Mouse-ear cress)	Plant hormone signal transduction (ko04075)
	Seita.9G454500	0.00185916	-1.34027	down	Protein FAF-like, chloroplastic (Precursor) GN=At5g22090 OS=Arabidopsis thaliana (Mouse-ear cress)	--
	Seita.9G475100	4.75e-15	-1.67156	down	Purple acid phosphatase 3 (Precursor) GN=PAP3 OS=Arabidopsis thaliana (Mouse-ear cress)	Riboflavin metabolism (ko00740)
	Seita.9G475400	3.11e-10	-2.19798	down	Type I inositol 1,4,5-trisphosphate 5-phosphatase CVP2 GN=CVP2 OS=Arabidopsis thaliana (Mouse-ear cress)	--
	Seita.9G476700	4.15e-12	-1.60583	down	Glutamate decarboxylase 1 OS=Arabidopsis thaliana (Mouse-ear cress)	Alanine, aspartate and glutamate metabolism (ko00250);; beta-Alanine metabolism (ko00410);; Taurine and hypotaurine metabolism (ko00430);; Butanoate metabolism (ko00650)
	Seita.9G478000	2.72e-05	-1.37142	down	Peroxidase 15 {ECO:0000303|PubMed:17936696} (Precursor) OS=Ipomoea batatas (Sweet potato)	Phenylalanine metabolism (ko00360);; Phenylpropanoid biosynthesis (ko00940)
	Seita.9G483100	0.00262454	-1.15093	down	Calcium uniporter protein 2, mitochondrial (Precursor) OS=Arabidopsis thaliana (Mouse-ear cress)	--
	Seita.9G485700	0.000739664	-1.77403	down	Cytochrome P450 94A2 GN=CYP94A2 OS=Vicia sativa (Spring vetch)	--
	Seita.9G492600	1.77e-08	-1.49946	down	Beta-glucosidase 6 (Precursor) GN=BGLU6 OS=Oryza sativa subsp. japonica (Rice)	Cyanoamino acid metabolism (ko00460);; Starch and sucrose metabolism (ko00500);; Phenylpropanoid biosynthesis (ko00940)
	Seita.9G506700	2.51e-16	-1.03644	down	Cytochrome b561 and DOMON domain-containing protein At3g25290 (Precursor) GN=At3g25290 OS=Arabidopsis thaliana (Mouse-ear cress)	--
	Seita.9G512500	1.18e-09	-2.61282	down	Purine permease 3 GN=PUP3 OS=Arabidopsis thaliana (Mouse-ear cress)	--
	Seita.9G516700	4.2e-06	-1.25475	down	Ethylene-responsive transcription factor 1 GN=OJ1311_D08.9 OS=Oryza sativa subsp. japonica (Rice)	--
	Seita.9G518000	5.16e-05	-1.71007	down	Protein TIFY 10B OS=Arabidopsis thaliana (Mouse-ear cress)	Plant hormone signal transduction (ko04075)
	Seita.9G518100	0.00990006	-1.32342	down	CASP-like protein 4A2 OS=Oryza sativa subsp. japonica (Rice)	Plant hormone signal transduction (ko04075)
	Seita.9G523600	6.86e-07	-1.491	down	Transcription factor ILI6 OS=Oryza sativa subsp. japonica (Rice)	--
	Seita.9G531900	0.00145311	-1.7279	down	Heat stress transcription factor A-2d OS=Oryza sativa subsp. japonica (Rice)	--
	Seita.J006400	0.0020191	-1.75933	down	--	--
	Seita.J007100	2.14e-09	-1.64816	down	Ribosomal protein S2, mitochondrial GN=RPS2 OS=Arabidopsis thaliana (Mouse-ear cress)	Ribosome (ko03010)
	Seita.J007600	0.000708539	-2.07412	down	Cytochrome c oxidase subunit 2 GN=COX2 OS=Oryza sativa subsp. japonica (Rice)	Oxidative phosphorylation (ko00190)
	Seita.J008700	0.000804456	-2.1731	down	Uncharacterized 33.9 kDa protein in mitochondrial linear 2.3 KB plasmid OS=Zea mays (Maize)	--
	Seita.J016100	0.00920184	-2.38002	down	--	--
	Seita.J017900	1.82e-06	-1.01257	down	Photosystem II protein D1 {ECO:0000255|HAMAP-Rule:MF_01379} (Precursor) OS=Sorghum bicolor (Sorghum)	Photosynthesis (ko00195)
	Seita.J027200	4.82e-10	-1.16277	down	Xylem cysteine proteinase 2 (Precursor) GN=XCP2 OS=Arabidopsis thaliana (Mouse-ear cress)	--
	Setaria_italica_newGene_2377	0.000145327	-1.28067	down	--	--
	Setaria_italica_newGene_5361	0.00430268	-1.99031	down	Endonuclease OS=Nicotiana tabacum (Common tobacco)	--
	Setaria_italica_newGene_734	9.41e-06	-1.34768	down	--	--
CK8H vs. P8H (phase II)	Seita.1G022400	0.00281052	1.31078	up	Cationic peroxidase 1 (Precursor) GN=PNC1 OS=Arachis hypogaea (Peanut)	Phenylalanine metabolism (ko00360);; Phenylpropanoid biosynthesis (ko00940)
	Seita.1G125700	2.02e-08	1.47955	up	Probable xyloglucan endotransglucosylase/hydrolase protein 12 (Precursor) GN=XTH12 OS=Arabidopsis thaliana (Mouse-ear cress)	--
	Seita.1G170300	3.36e-06	1.45682	up	Peroxidase 2 (Precursor) GN=PER2 OS=Zea mays (Maize)	Phenylalanine metabolism (ko00360);; Phenylpropanoid biosynthesis (ko00940)
	Seita.2G053700	5.44e-06	1.37002	up	Low molecular mass early light-inducible protein HV90, chloroplastic (Precursor) OS=Hordeum vulgare (Barley)	--
	Seita.2G230000	0.000385323	1.54792	up	Alpha-amylase isozyme 3B (Precursor) OS=Oryza sativa subsp. japonica (Rice)	Starch and sucrose metabolism (ko00500)
	Seita.2G406400	6.17e-09	1.08572	up	Nuclear pore complex protein NUP62 {ECO:0000303|PubMed:21189294} OS=Arabidopsis thaliana (Mouse-ear cress)	--
	Seita.3G087100	1.03e-05	2.05634	up	Vegetative cell wall protein gp1 (Precursor) GN=GP1 OS=Chlamydomonas reinhardtii (Chlamydomonas smithii)	--
	Seita.3G159500	0.000143473	1.02611	up	Phosphomethylethanolamine N-methyltransferase OS=Arabidopsis thaliana (Mouse-ear cress)	Glycerophospholipid metabolism (ko00564)
	Seita.3G282200	0.000218384	1.40004	up	--	--
	Seita.4G192500	0.00825532	1.48314	up	Protein GLUTAMINE DUMPER 4 GN=GDU4 OS=Arabidopsis thaliana (Mouse-ear cress)	--
	Seita.5G178400	9.23e-08	3.37936	up	Ethylene-responsive transcription factor CRF3 GN=K19E1.9 OS=Arabidopsis thaliana (Mouse-ear cress)	--
	Seita.5G249100	0.00565527	5.88047	up	--	--
	Seita.5G449400	0.000283145	infinity	up	Amino-acid permease BAT1 homolog GN=OsJ_02547 OS=Oryza sativa subsp. japonica (Rice)	--
	Seita.6G015400	7.06e-05	1.10426	up	Xyloglucan endotransglycosylase/hydrolase protein 8 (Precursor) OS=Oryza sativa subsp. japonica (Rice)	--
	Seita.7G150900	0.00189783	4.51479	up	Early nodulin-like protein 2 (Precursor) GN=At4g27520 OS=Arabidopsis thaliana (Mouse-ear cress)	--
	Seita.7G190700	0.00306653	1.72465	up	Expansin-B18 (Precursor) GN=OSJNBa0037H06.12 OS=Oryza sativa subsp. japonica (Rice)	--
	Seita.7G309700	0.00570383	3.14374	up	--	--
	Seita.8G106400	1.37e-19	2.335	up	Probable beta-D-xylosidase 7 (Precursor) GN=BXL7 OS=Arabidopsis thaliana (Mouse-ear cress)	--
	Seita.8G210100	0.000439388	1.74813	up	Probable inactive methyltransferase Os04g0175900 GN=OSJNBa0039G19.11 OS=Oryza sativa subsp. japonica (Rice)	Phenylpropanoid biosynthesis (ko00940)
	Seita.9G147100	0.000385323	1.02778	up	--	--
	Seita.9G314100	2.68e-06	2.15447	up	Cell division control protein 48 homolog C GN=F4P13.15 OS=Arabidopsis thaliana (Mouse-ear cress)	Ribosome biogenesis in eukaryotes (ko03008)
	Seita.9G327000	2.08e-10	1.20263	up	Expansin-B6 (Precursor) GN=OSJNBb0014I11.3 OS=Oryza sativa subsp. japonica (Rice)	--
	Seita.9G332000	5.35e-08	1.8707	up	Leucine-rich repeat extensin-like protein 5 (Precursor) GN=LRX5 OS=Arabidopsis thaliana (Mouse-ear cress)	--
	Seita.9G460200	0.000431729	1.17269	up	Probable protein phosphatase 2C 30 OS=Oryza sativa subsp. japonica (Rice)	Plant hormone signal transduction (ko04075)
	Seita.1G180600	0.00104734	-1.02252	down	Germin-like protein 2-4 (Precursor) OS=Oryza sativa subsp. japonica (Rice)	--
	Seita.1G326000	0.000818247	-1.20862	down	Protein EXORDIUM (Precursor) GN=EXO OS=Arabidopsis thaliana (Mouse-ear cress)	--
	Seita.1G332600	0.00093813	-1.19485	down	Ethylene-responsive transcription factor ERF014 GN=ERF014 OS=Arabidopsis thaliana (Mouse-ear cress)	--
	Seita.1G344900	8.7e-07	-1.34184	down	Pathogenesis-related protein PR-1 (Precursor) GN=PR-1 OS=Medicago truncatula (Barrel medic)	--
	Seita.2G404300	6.41e-13	-1.26416	down	Cytochrome P450 734A6 GN=OSJNBb0008D07.26 OS=Oryza sativa subsp. japonica (Rice)	--
	Seita.3G084300	0.000944061	-1.03269	down	Protein IQ-DOMAIN 14 GN=IQD14 OS=Arabidopsis thaliana (Mouse-ear cress)	--
	Seita.4G029200	2.35e-07	-1.07622	down	Homeobox-leucine zipper protein HOX2 OS=Oryza sativa subsp. japonica (Rice)	--
	Seita.4G083000	1.67e-20	-1.6559	down	Ethylene-responsive transcription factor ERF014 GN=ERF014 OS=Arabidopsis thaliana (Mouse-ear cress)	--
	Seita.5G175100	0.00866208	-1.83678	down	Pathogenesis-related protein PRMS (Precursor) GN=PRMS OS=Zea mays (Maize)	--
	Seita.5G455600	9.97e-08	-1.03233	down	Serine/arginine-rich splicing factor SR45 GN=F19K19.9 OS=Arabidopsis thaliana (Mouse-ear cress)	--
	Seita.7G094300	1.03e-05	-1.78229	down	E3 ubiquitin-protein ligase PUB23 GN=PUB23 OS=Arabidopsis thaliana (Mouse-ear cress)	--
	Seita.7G260400	2.09e-07	-2.48768	down	36.4 kDa proline-rich protein GN=TPRP-F1 OS=Solanum lycopersicum (Tomato)	--
	Seita.8G047500	0.000283145	-1.27097	down	Serine/arginine-rich splicing factor SR45 GN=F19K19.9 OS=Arabidopsis thaliana (Mouse-ear cress)	--
	Seita.9G329400	3.14e-07	-1.5155	down	Cortical cell-delineating protein (Precursor) OS=Zea mays (Maize)	--
	Seita.9G340400	1.25e-22	-1.16128	down	Protein EXORDIUM-like 5 (Precursor) GN=EXL5 OS=Arabidopsis thaliana (Mouse-ear cress)	--
	Seita.9G454500	0.00334089	-1.1762	down	Protein FAF-like, chloroplastic (Precursor) GN=At5g22090 OS=Arabidopsis thaliana (Mouse-ear cress)	--
	Seita.9G464300	9.58e-13	-1.06714	down	Formin-like protein 5 GN=P0453E05.107 OS=Oryza sativa subsp. japonica (Rice)	--
	Seita.J029100	7.31e-24	-1.17063	down	Endochitinase A (Precursor) OS=Zea mays (Maize)	Amino sugar and nucleotide sugar metabolism (ko00520)
CK2H vs. P2H (phase I)	Seita.1G094700	0.00031855	3.10738	up	Septin and tuftelin-interacting protein 1 homolog 1 GN=STIPL1 OS=Arabidopsis thaliana (Mouse-ear cress)	--
	Seita.5G030400	0.000289947	infinity	up	Protein ROOT PRIMORDIUM DEFECTIVE 1 GN=RPD1 OS=Arabidopsis thaliana (Mouse-ear cress)	--
	Seita.8G190400	0.000444261	1.1219	up	Zein-alpha PMS1 (Precursor) GN=ZMPMS1 OS=Zea mays (Maize)	--
	Seita.2G031600	2.79e-10	-3.6523	down	Glucan endo-1,3-beta-glucosidase 12 (Precursor) GN=At4g29360 OS=Arabidopsis thaliana (Mouse-ear cress)	--
	Seita.6G181400	3.17e-05	-1.78826	down	Alpha-amylase isozyme 3B (Precursor) OS=Oryza sativa subsp. japonica (Rice)	Starch and sucrose metabolism (ko00500)
	Seita.9G500900	0.00524635	-1.08719	down	Nuclear pore complex protein NUP62 {ECO:0000303|PubMed:21189294} OS=Arabidopsis thaliana (Mouse-ear cress)	--
