# Supplementary material for: Transcriptome and metabolite analysis reveal the drought tolerance of foxtail millet significantly correlated with phenylpropanoids-related pathways during germination process under PEG stress
Source: BMC Plant Biol. 2020 Jun 15;20:274. doi: 10.1186/s12870-020-02483-4 (PMC7296958; doi:10.1186/s12870-020-02483-4)
Supplement: Supplementary file 11 — Additional file 11: Table S4. Significant DEGs involved in PEG stress during different germination periods. DEGs related with transporters, signal transduction components, transcription factors, phytohormones biosynthesis and osmotic homeostasis were selected according to gene functions and metabolic pathways. [file 12870_2020_2483_MOESM11_ESM.xlsx]

## Sheet: Sheet1
Table S4 Significant DEGs involved in PEG stress during different germination periods
Sample name	Gene ID	FDR	Fold change(Log2 ratio)	UP/DOWN	Description	KEGG_pathway_annotation
CK14H vs.P14H (phase III)	Transporters
	Seita.1G256100	1.29e-06	1.74648	up	Putative glycerol-3-phosphate transporter 4 GN=At4g17550 OS=Arabidopsis thaliana (Mouse-ear cress)	--
	Seita.3G235900	1.29e-07	1.00952	up	Bidirectional sugar transporter SWEET1b GN=SWEET1B OS=Oryza sativa subsp. indica (Rice)	--
	Seita.5G026800	4.46e-45	1.75047	up	Outer envelope pore protein 16-2, chloroplastic OS=Arabidopsis thaliana (Mouse-ear cress)	--
	Seita.5G260400	3.74e-28	1.38832	up	Mannan endo-1,4-beta-mannosidase 1 (Precursor) GN=P0671D01.40 OS=Oryza sativa subsp. japonica (Rice)	--
	Seita.5G449400	0.00499748	infinity	up	Amino-acid permease BAT1 homolog GN=OsJ_02547 OS=Oryza sativa subsp. japonica (Rice)	--
	Seita.7G170200	1.38e-10	1.13869	up	Aquaporin PIP2-5 GN=PIP2-5 OS=Zea mays (Maize)	--
	Seita.9G150600	6.61e-13	1.55148	up	Cation/calcium exchanger 1 OS=Arabidopsis thaliana (Mouse-ear cress)	--
	Seita.9G254900	0.000112341	1.64058	up	Probable S-adenosylmethionine carrier 2, chloroplastic (Precursor) GN=SAMC2 OS=Arabidopsis thaliana (Mouse-ear cress)	--
	Seita.9G431100	4.25e-28	1.76643	up	Outer envelope pore protein 16-2, chloroplastic OS=Arabidopsis thaliana (Mouse-ear cress)	--
	Seita.9G520900	7.44e-09	1.09825	up	Probable S-adenosylmethionine carrier 2, chloroplastic (Precursor) GN=SAMC2 OS=Arabidopsis thaliana (Mouse-ear cress)	--
	Seita.1G114900	9.54e-07	-2.20835	down	High-affinity nitrate transporter 2.2 OS=Oryza sativa subsp. japonica (Rice)	Nitrogen metabolism (ko00910)
	Seita.1G116500	9.16e-08	-1.34339	down	Protein WALLS ARE THIN 1 GN=WAT1 OS=Arabidopsis thaliana (Mouse-ear cress)	--
	Seita.1G241300	0.00810555	-1.24406	down	Uncharacterized membrane protein At1g06890 GN=At1g06890 OS=Arabidopsis thaliana (Mouse-ear cress)	--
	Seita.1G254100	3.32e-06	-1.09583	down	Metal-nicotianamine transporter YSL2 OS=Oryza sativa subsp. japonica (Rice)	--
	Seita.1G270500	1.28e-05	-1.18423	down	MATE efflux family protein 9 GN=F3L12.7 OS=Arabidopsis thaliana (Mouse-ear cress)	--
	Seita.1G282400	1.29e-07	-1.15859	down	Oligopeptide transporter 4 GN=OPT4 OS=Arabidopsis thaliana (Mouse-ear cress)	--
	Seita.1G296400	1.68e-14	-1.33651	down	Protein NRT1/ PTR FAMILY 7.3 GN=F5D14.23 OS=Arabidopsis thaliana (Mouse-ear cress)	--
	Seita.2G000400	5.49e-23	-1.34604	down	Sugar carrier protein C GN=STC OS=Ricinus communis (Castor bean)	--
	Seita.2G251700	7.69e-11	-2.14063	down	Tonoplast dicarboxylate transporter GN=MNJ7.15 OS=Arabidopsis thaliana (Mouse-ear cress)	--
	Seita.2G335300	0.0061863	-1.03288	down	Pleiotropic drug resistance protein 5 GN=OJ1372_D12.114 OS=Oryza sativa subsp. japonica (Rice)	--
	Seita.2G352200	1e-24	-1.30346	down	Sugar carrier protein C GN=STC OS=Ricinus communis (Castor bean)	--
	Seita.2G368700	7.2e-24	-1.29812	down	Polyol transporter 5 GN=PLT5 OS=Arabidopsis thaliana (Mouse-ear cress)	--
	Seita.3G243500	1e-06	-1.08145	down	Protein NRT1/ PTR FAMILY 3.1 GN=F24J5.19 OS=Arabidopsis thaliana (Mouse-ear cress)	--
	Seita.3G356700	5.45e-21	-1.42449	down	Ureide permease 2 GN=UPS2 OS=Arabidopsis thaliana (Mouse-ear cress)	--
	Seita.3G396400	1.1e-06	-1.18058	down	Cation/calcium exchanger 1 OS=Arabidopsis thaliana (Mouse-ear cress)	--
	Seita.4G098700	1.38e-05	-1.48601	down	Aquaporin NIP2-2 GN=NIP2-2 OS=Zea mays (Maize)	--
	Seita.4G101500	1.16e-05	-1.2617	down	Urea-proton symporter DUR3 OS=Oryza sativa subsp. japonica (Rice)	--
	Seita.5G121600	4.64e-16	-1.3542	down	Phosphoenolpyruvate/phosphate translocator 3, chloroplastic (Precursor) GN=P0583G08.29 OS=Oryza sativa subsp. japonica (Rice)	--
	Seita.5G221600	1.91e-09	-1.05879	down	Pleiotropic drug resistance protein 3 GN=P0410E03.8 OS=Oryza sativa subsp. japonica (Rice)	--
	Seita.5G221700	5.97e-16	-1.32411	down	Pleiotropic drug resistance protein 4 OS=Oryza sativa subsp. japonica (Rice)	--
	Seita.5G243200	2.53e-14	infinitesimal	down	Molybdate transporter 2 GN=F5I6.6 OS=Arabidopsis thaliana (Mouse-ear cress)	--
	Seita.7G204900	2.42e-07	-1.02608	down	MATE efflux family protein 9 GN=F3L12.7 OS=Arabidopsis thaliana (Mouse-ear cress)	--
	Seita.8G047400	9.98e-05	-1.3257	down	Putative auxin transporter-like protein 4 OS=Oryza sativa subsp. japonica (Rice)	Plant hormone signal transduction (ko04075)
	Seita.9G327900	2.39e-10	-1.31086	down	Protein NRT1/ PTR FAMILY 6.3 OS=Arabidopsis thaliana (Mouse-ear cress)	--
	Seita.9G388900	2.75e-16	-1.24468	down	Probable polyamine transporter At3g13620 GN=At3g13620 OS=Arabidopsis thaliana (Mouse-ear cress)	--
	Seita.9G512500	1.18e-09	-2.61282	down	Purine permease 3 GN=PUP3 OS=Arabidopsis thaliana (Mouse-ear cress)	--
	Seita.J017900	1.82e-06	-1.01257	down	Photosystem II protein D1 {ECO:0000255|HAMAP-Rule:MF_01379} (Precursor) OS=Sorghum bicolor (Sorghum)	Photosynthesis (ko00195)
	Signal transduction components
	Seita.1G080600	2.04e-53	1.92504	up	SNF1-related protein kinase regulatory subunit gamma-like PV42a GN=F9L1.27 OS=Arabidopsis thaliana (Mouse-ear cress)	--
	Seita.2G206200	9.8e-27	1.42063	up	CBL-interacting protein kinase 16 GN=P0701F11.5-1 OS=Oryza sativa subsp. japonica (Rice)	--
	Seita.4G281600	4.85e-17	1.04264	up	Proline-rich receptor-like protein kinase PERK2 GN=PERK2 OS=Arabidopsis thaliana (Mouse-ear cress)	--
	Seita.5G237800	1.59e-29	2.29521	up	SNF1-related protein kinase regulatory subunit gamma-1 GN=T8P19.40 OS=Arabidopsis thaliana (Mouse-ear cress)	--
	Seita.9G255900	2.8e-14	3.3472	up	Proline-rich receptor-like protein kinase PERK9 GN=PERK9 OS=Arabidopsis thaliana (Mouse-ear cress)	--
	Seita.9G334800	9.32e-145	3.64712	up	Proline-rich receptor-like protein kinase PERK2 GN=PERK2 OS=Arabidopsis thaliana (Mouse-ear cress)	--
	Seita.1G000100	0.00173434	-1.40241	down	Probable LRR receptor-like serine/threonine-protein kinase At3g47570 (Precursor) GN=At3g47570 OS=Arabidopsis thaliana (Mouse-ear cress)	--
	Seita.1G144700	5.04e-07	-1.24343	down	Mitogen-activated protein kinase kinase kinase NPK1 GN=NPK1 OS=Nicotiana tabacum (Common tobacco)	--
	Seita.1G230000	2.39e-10	-2.44255	down	Probable receptor-like protein kinase At5g39030 (Precursor) GN=At5g39030 OS=Arabidopsis thaliana (Mouse-ear cress)	--
	Seita.2G000900	0.000348535	-1.03715	down	Serine/threonine-protein kinase CTR1 GN=CTR1 OS=Arabidopsis thaliana (Mouse-ear cress)	--
	Seita.2G314200	0.00461434	-1.04535	down	G-type lectin S-receptor-like serine/threonine-protein kinase At2g19130 (Precursor) GN=At2g19130 OS=Arabidopsis thaliana (Mouse-ear cress)	--
	Seita.2G340600	2.17e-05	-1.52467	down	Cysteine-rich receptor-like protein kinase 10 (Precursor) GN=F21P8.70 OS=Arabidopsis thaliana (Mouse-ear cress)	--
	Seita.2G342200	2.61e-05	-1.6777	down	Cysteine-rich receptor-like protein kinase 15 (Precursor) GN=CRK15 OS=Arabidopsis thaliana (Mouse-ear cress)	--
	Seita.2G342300	4.25e-06	-1.73908	down	Cysteine-rich receptor-like protein kinase 10 (Precursor) GN=F21P8.70 OS=Arabidopsis thaliana (Mouse-ear cress)	--
	Seita.2G347200	0.000692766	-1.43695	down	G-type lectin S-receptor-like serine/threonine-protein kinase B120 (Precursor) GN=B120 OS=Arabidopsis thaliana (Mouse-ear cress)	--
	Seita.2G377800	3.27e-09	-1.0643	down	Probable LRR receptor-like serine/threonine-protein kinase At1g74360 (Precursor) GN=At1g74360 OS=Arabidopsis thaliana (Mouse-ear cress)	--
	Seita.2G424500	3.08e-09	-1.94591	down	Putative cysteine-rich receptor-like protein kinase 20 (Precursor) GN=CRK20 OS=Arabidopsis thaliana (Mouse-ear cress)	--
	Seita.3G096800	0.000108592	-1.31174	down	Probable leucine-rich repeat receptor-like protein kinase At5g49770 (Precursor) GN=At5g49770 OS=Arabidopsis thaliana (Mouse-ear cress)	--
	Seita.3G172100	4.18e-08	-2.4852	down	Receptor-like protein kinase At3g21340 (Precursor) GN=At3g21340 OS=Arabidopsis thaliana (Mouse-ear cress)	--
	Seita.3G172200	3.77e-09	-2.35367	down	Putative leucine-rich repeat receptor-like protein kinase At2g19210 (Precursor) GN=At2g19210 OS=Arabidopsis thaliana (Mouse-ear cress)	--
	Seita.3G172300	0.000710514	-1.10062	down	Putative leucine-rich repeat receptor-like protein kinase At2g19210 (Precursor) GN=At2g19210 OS=Arabidopsis thaliana (Mouse-ear cress)	--
	Seita.3G200200	7.44e-12	-1.0533	down	Probable leucine-rich repeat receptor-like protein kinase At5g49770 (Precursor) GN=At5g49770 OS=Arabidopsis thaliana (Mouse-ear cress)	--
	Seita.5G106900	0.00121294	-1.41148	down	Probable LRR receptor-like serine/threonine-protein kinase At3g47570 (Precursor) GN=At3g47570 OS=Arabidopsis thaliana (Mouse-ear cress)	--
	Seita.5G202700	1.89e-17	-1.1828	down	Cysteine-rich receptor-like protein kinase 10 (Precursor) GN=F21P8.70 OS=Arabidopsis thaliana (Mouse-ear cress)	--
	Seita.5G203200	8.21e-25	-1.4045	down	Cysteine-rich receptor-like protein kinase 25 (Precursor) GN=CRK25 OS=Arabidopsis thaliana (Mouse-ear cress)	--
	Seita.5G281200	0.000151834	-1.13457	down	Probable LRR receptor-like serine/threonine-protein kinase At3g47570 (Precursor) GN=At3g47570 OS=Arabidopsis thaliana (Mouse-ear cress)	--
	Seita.5G319600	0.00962936	-1.11337	down	Proline-rich receptor-like protein kinase PERK2 GN=PERK2 OS=Arabidopsis thaliana (Mouse-ear cress)	--
	Seita.5G342400	5.43e-06	-1.13454	down	Receptor-like serine/threonine-protein kinase SD1-8 (Precursor) GN=T6K22.110 OS=Arabidopsis thaliana (Mouse-ear cress)	--
	Seita.6G018200	1.4e-06	-2.60621	down	G-type lectin S-receptor-like serine/threonine-protein kinase At2g19130 (Precursor) GN=At2g19130 OS=Arabidopsis thaliana (Mouse-ear cress)	--
	Seita.6G211600	1.89e-28	-1.81865	down	Proline-rich receptor-like protein kinase PERK9 GN=PERK9 OS=Arabidopsis thaliana (Mouse-ear cress)	--
	Seita.7G037200	0.00162909	-4.65658	down	G-type lectin S-receptor-like serine/threonine-protein kinase RLK1 (Precursor) GN=RLK1 OS=Arabidopsis thaliana (Mouse-ear cress)	--
	Seita.7G184200	1.61e-06	-1.10433	down	Probable receptor-like protein kinase At1g33260 GN=At1g33260 OS=Arabidopsis thaliana (Mouse-ear cress)	--
	Seita.7G215600	0.000500315	-1.45997	down	Receptor-like protein kinase FERONIA (Precursor) GN=F26O13.190 OS=Arabidopsis thaliana (Mouse-ear cress)	--
	Seita.7G237600	0.0032603	-1.3398	down	Probable LRR receptor-like serine/threonine-protein kinase At1g56130 (Precursor) GN=At1g56130 OS=Arabidopsis thaliana (Mouse-ear cress)	--
	Seita.7G239900	7.34e-15	-1.16081	down	LRR receptor-like serine/threonine-protein kinase FLS2 (Precursor) GN=FLS2 OS=Arabidopsis thaliana (Mouse-ear cress)	Plant-pathogen interaction (ko04626)
	Seita.9G187200	0.000445672	-1.10053	down	Receptor-like serine/threonine-protein kinase SD1-8 (Precursor) GN=T6K22.110 OS=Arabidopsis thaliana (Mouse-ear cress)	--
	Seita.9G227000	0.00136734	-1.15934	down	LRR receptor-like serine/threonine-protein kinase ERECTA {ECO:0000303|PubMed:8624444} (Precursor) OS=Arabidopsis thaliana (Mouse-ear cress)	--
	Seita.9G227100	3.83e-09	-1.05622	down	Probable leucine-rich repeat receptor-like protein kinase At1g35710 (Precursor) GN=At1g35710 OS=Arabidopsis thaliana (Mouse-ear cress)	--
	Seita.2G177500	4.39e-71	2.34348	up	Probable protein phosphatase 2C 68 OS=Oryza sativa subsp. japonica (Rice)	Plant hormone signal transduction (ko04075)
	Seita.3G164700	3.33e-22	1.86244	up	Probable protein phosphatase 2C 50 OS=Oryza sativa subsp. japonica (Rice)	Plant hormone signal transduction (ko04075)
	Seita.3G218800	3.51e-73	3.93775	up	Probable protein phosphatase 2C 49 OS=Oryza sativa subsp. japonica (Rice)	Plant hormone signal transduction (ko04075)
	Seita.5G029600	1.27e-15	1.10108	up	Probable protein phosphatase 2C 2 OS=Oryza sativa subsp. japonica (Rice)	--
	Seita.5G257700	3.2e-13	1.0246	up	Probable protein phosphatase 2C 6 OS=Oryza sativa subsp. japonica (Rice)	Plant hormone signal transduction (ko04075)
	Seita.5G379400	4.62e-35	1.54799	up	Probable protein phosphatase 2C 9 OS=Oryza sativa subsp. japonica (Rice)	Plant hormone signal transduction (ko04075)
	Seita.6G005300	6.92e-33	2.21241	up	Probable protein phosphatase 2C 37 GN=OSJNBb0089K06.2 OS=Oryza sativa subsp. japonica (Rice)	Plant hormone signal transduction (ko04075)
	Seita.7G021400	1.9e-10	2.39258	up	Probable protein phosphatase 2C 37 GN=OSJNBb0089K06.2 OS=Oryza sativa subsp. japonica (Rice)	Plant hormone signal transduction (ko04075)
	Seita.9G460200	3.97e-65	2.46099	up	Probable protein phosphatase 2C 30 OS=Oryza sativa subsp. japonica (Rice)	Plant hormone signal transduction (ko04075)
	Seita.7G275800	0.00745543	-1.00066	down	Probable protein phosphatase 2C 77 OS=Oryza sativa subsp. japonica (Rice)	--
	Seita.9G475100	4.75e-15	-1.67156	down	Purple acid phosphatase 3 (Precursor) GN=PAP3 OS=Arabidopsis thaliana (Mouse-ear cress)	Riboflavin metabolism (ko00740)
	Seita.9G475400	3.11e-10	-2.19798	down	Type I inositol 1,4,5-trisphosphate 5-phosphatase CVP2 GN=CVP2 OS=Arabidopsis thaliana (Mouse-ear cress)	--
	Seita.3G207900	2.95e-08	-1.1225	down	Abscisic acid receptor PYL4 GN=T19C21.20 OS=Arabidopsis thaliana (Mouse-ear cress)	Plant hormone signal transduction (ko04075)
	Seita.9G437300	6.25e-34	-1.52886	down	Abscisic acid receptor PYL4 GN=T19C21.20 OS=Arabidopsis thaliana (Mouse-ear cress)	Plant hormone signal transduction (ko04075)
	Seita.9G518000	5.16e-05	-1.71007	down	Protein TIFY 10B OS=Arabidopsis thaliana (Mouse-ear cress)	Plant hormone signal transduction (ko04075)
	Seita.9G518100	0.00990006	-1.32342	down	CASP-like protein 4A2 OS=Oryza sativa subsp. japonica (Rice)	Plant hormone signal transduction (ko04075)
	Transcription factors
	Seita.1G025800	2.99e-83	2.42783	up	Heat stress transcription factor C-2a GN=OJ1705_E12.15 OS=Oryza sativa subsp. japonica (Rice)	--
	Seita.1G331600	4.3e-29	1.91873	up	bZIP transcription factor TRAB1 OS=Oryza sativa subsp. japonica (Rice)	Plant hormone signal transduction (ko04075)
	Seita.2G229500	1.84e-09	2.49593	up	bZIP transcription factor TRAB1 OS=Oryza sativa subsp. japonica (Rice)	Plant hormone signal transduction (ko04075)
	Seita.2G230500	0.00808363	1.12886	up	Ethylene-responsive transcription factor ERF109 GN=ERF109 OS=Arabidopsis thaliana (Mouse-ear cress)	--
	Seita.3G111700	0.000263531	1.73749	up	Zinc finger CCCH domain-containing protein 35 OS=Oryza sativa subsp. japonica (Rice)	--
	Seita.3G171800	1e-13	1.28254	up	Zinc finger CCCH domain-containing protein 37 GN=OJ1593_C11.10 OS=Oryza sativa subsp. japonica (Rice)	--
	Seita.4G016400	2.36e-21	1.39228	up	Dehydration-responsive element-binding protein 1C OS=Oryza sativa subsp. japonica (Rice)	--
	Seita.4G082000	5.65e-11	1.00022	up	bZIP transcription factor TRAB1 OS=Oryza sativa subsp. japonica (Rice)	Plant hormone signal transduction (ko04075)
	Seita.4G097200	0.000201505	1.52387	up	Transcription factor ILI4 OS=Oryza sativa subsp. japonica (Rice)	--
	Seita.4G180500	8.68e-34	1.47254	up	Heat stress transcription factor C-2b OS=Oryza sativa subsp. japonica (Rice)	--
	Seita.4G281600	4.85e-17	1.04264	up	Proline-rich receptor-like protein kinase PERK2 GN=PERK2 OS=Arabidopsis thaliana (Mouse-ear cress)	--
	Seita.5G135800	1.28e-31	1.40397	up	Zinc finger CCCH domain-containing protein 2 OS=Oryza sativa subsp. japonica (Rice)	--
	Seita.5G178400	0.00195572	3.85211	up	Ethylene-responsive transcription factor CRF3 GN=K19E1.9 OS=Arabidopsis thaliana (Mouse-ear cress)	--
	Seita.5G207000	6.39e-13	2.86971	up	Heat stress transcription factor A-6a OS=Oryza sativa subsp. japonica (Rice)	--
	Seita.5G251200	6e-31	2.22152	up	G-box-binding factor 3 GN=T3F17.8 OS=Arabidopsis thaliana (Mouse-ear cress)	--
	Seita.5G307400	5.31e-11	1.93654	up	Heat stress transcription factor C-1b OS=Oryza sativa subsp. japonica (Rice)	--
	Seita.5G362000	0.000781834	1.06352	up	Probable WRKY transcription factor 66 GN=WRKY66 OS=Arabidopsis thaliana (Mouse-ear cress)	--
	Seita.6G023700	1.84e-19	1.18408	up	Ethylene-responsive transcription factor 11 GN=F3M18.20 OS=Arabidopsis thaliana (Mouse-ear cress)	--
	Seita.6G023800	3.96e-21	1.24962	up	Ethylene-responsive transcription factor 8 GN=F12M16.6 OS=Arabidopsis thaliana (Mouse-ear cress)	--
	Seita.6G141600	1.62e-05	1.26063	up	Ethylene-responsive transcription factor RAP2-13 GN=F16L1.8 OS=Arabidopsis thaliana (Mouse-ear cress)	--
	Seita.6G180900	2.99e-15	1.03302	up	bZIP transcription factor TRAB1 OS=Oryza sativa subsp. japonica (Rice)	Plant hormone signal transduction (ko04075)
	Seita.7G161400	0.00258117	2.28282	up	Transcription factor MYB59 GN=MYB59 OS=Arabidopsis thaliana (Mouse-ear cress)	--
	Seita.7G212900	0.000889282	1.15677	up	Protein REVEILLE 1 GN=RVE1 OS=Arabidopsis thaliana (Mouse-ear cress)	--
	Seita.9G229700	1.37e-11	3.49373	up	Beta-amylase 1, chloroplastic (Precursor) GN=F14O13.12 OS=Arabidopsis thaliana (Mouse-ear cress)	Starch and sucrose metabolism (ko00500)
	Seita.9G509400	4.7e-14	4.64264	up	Ethylene-responsive transcription factor RAP2-4 OS=Arabidopsis thaliana (Mouse-ear cress)	--
	Seita.9G544000	0.00230625	1.06345	up	Transcription factor MYB59 GN=MYB59 OS=Arabidopsis thaliana (Mouse-ear cress)	--
	Seita.1G027000	0.00868227	-1.06667	down	Dehydration-responsive element-binding protein 3 GN=F15N18.180 OS=Arabidopsis thaliana (Mouse-ear cress)	--
	Seita.1G223700	8.21e-11	-1.15033	down	Transcription factor bHLH128 GN=T20M3.7 OS=Arabidopsis thaliana (Mouse-ear cress)	--
	Seita.1G239400	4.31e-11	-1.41631	down	Myb-related protein Myb4 GN=OSJNBa0073E02.6 OS=Oryza sativa subsp. japonica (Rice)	--
	Seita.1G257300	1.74e-08	-1.24392	down	Ethylene-responsive transcription factor 2 GN=ERF2 OS=Nicotiana sylvestris (Wood tobacco)	--
	Seita.1G325400	2.07e-13	-1.10295	down	Glycine-rich RNA-binding, abscisic acid-inducible protein GN=RAB15 OS=Zea mays (Maize)	--
	Seita.1G330800	6.64e-08	-1.60395	down	Ethylene-responsive transcription factor ERF109 GN=ERF109 OS=Arabidopsis thaliana (Mouse-ear cress)	--
	Seita.1G376200	9.06e-05	-1.13325	down	Transcription factor TCP7 GN=TCP7 OS=Arabidopsis thaliana (Mouse-ear cress)	--
	Seita.2G179700	4.82e-06	-1.33401	down	Probable WRKY transcription factor 53 GN=WRKY53 OS=Arabidopsis thaliana (Mouse-ear cress)	--
	Seita.2G404100	0.00117931	-1.46253	down	Transcription factor MYB86 GN=F21E10.4 OS=Arabidopsis thaliana (Mouse-ear cress)	--
	Seita.4G029000	2.99e-16	-1.87388	down	Homeobox-leucine zipper protein HOX28 OS=Oryza sativa subsp. japonica (Rice)	--
	Seita.4G029200	1.81e-26	-1.7882	down	Homeobox-leucine zipper protein HOX2 OS=Oryza sativa subsp. japonica (Rice)	--
	Seita.4G083000	4.88e-14	-1.46586	down	Ethylene-responsive transcription factor ERF014 GN=ERF014 OS=Arabidopsis thaliana (Mouse-ear cress)	--
	Seita.4G092200	2.09e-25	-1.54494	down	Ethylene-responsive transcription factor RAP2-4 OS=Arabidopsis thaliana (Mouse-ear cress)	--
	Seita.4G197100	4.15e-13	-1.46238	down	WRKY transcription factor 18 GN=WRKY18 OS=Arabidopsis thaliana (Mouse-ear cress)	--
	Seita.5G015800	1.84e-15	-1.12048	down	Ethylene-responsive transcription factor CRF2 GN=F9D16.220 OS=Arabidopsis thaliana (Mouse-ear cress)	--
	Seita.5G096900	1.35e-44	-2.31861	down	AP2/ERF and B3 domain-containing protein Os01g0141000 OS=Oryza sativa subsp. japonica (Rice)	--
	Seita.5G208300	0.00509821	-1.09223	down	Putative transcription factor bHLH041 GN=MHM17.7 OS=Arabidopsis thaliana (Mouse-ear cress)	--
	Seita.7G109400	0.000201505	-1.26316	down	Ethylene-responsive transcription factor ERF027 GN=ERF027 OS=Arabidopsis thaliana (Mouse-ear cress)	--
	Seita.7G141400	0.000324001	-1.10191	down	BTB/POZ and TAZ domain-containing protein 2 GN=BT2 OS=Arabidopsis thaliana (Mouse-ear cress)	--
	Seita.7G167300	1.07e-06	-1.00372	down	Myb-related protein Myb4 GN=OSJNBa0073E02.6 OS=Oryza sativa subsp. japonica (Rice)	--
	Seita.7G307500	1.68e-06	-1.1686	down	Myb-related protein 306 OS=Antirrhinum majus (Garden snapdragon)	--
	Seita.9G095900	1.03e-19	-1.96568	down	Heat stress transcription factor A-2a OS=Oryza sativa subsp. japonica (Rice)	--
	Seita.9G110600	6.71e-18	-1.10251	down	Transcription factor bHLH18 GN=T30L20.1 OS=Arabidopsis thaliana (Mouse-ear cress)	--
	Seita.9G323300	1.64e-13	-1.01232	down	Ethylene-responsive transcription factor ERF034 OS=Arabidopsis thaliana (Mouse-ear cress)	--
	Seita.9G345200	0.000628456	-1.04808	down	Transcription factor RF2b GN=RF2b OS=Oryza sativa subsp. japonica (Rice)	--
	Seita.9G425100	0.00664789	-1.12383	down	Transcription factor MYB108 GN=F5E6.18 OS=Arabidopsis thaliana (Mouse-ear cress)	--
	Seita.9G475100	4.75e-15	-1.67156	down	Purple acid phosphatase 3 (Precursor) GN=PAP3 OS=Arabidopsis thaliana (Mouse-ear cress)	Riboflavin metabolism (ko00740)
	Seita.9G516700	4.2e-06	-1.25475	down	Ethylene-responsive transcription factor 1 GN=OJ1311_D08.9 OS=Oryza sativa subsp. japonica (Rice)	--
	Seita.9G523600	6.86e-07	-1.491	down	Transcription factor ILI6 OS=Oryza sativa subsp. japonica (Rice)	--
	Seita.9G531900	0.00145311	-1.7279	down	Heat stress transcription factor A-2d OS=Oryza sativa subsp. japonica (Rice)	--
	Phytohormones biosynthesis
	Auxin
	Seita.2G117600	3.43e-05	-1.72289	down	Probable indole-3-pyruvate monooxygenase YUCCA5 GN=F6B6.3 OS=Arabidopsis thaliana (Mouse-ear cress)	Tryptophan metabolism (ko00380)
	Cytokinine
	Seita.2G201000	5.03e-10	-1.71499	down	Cytokinin hydroxylase GN=CYP735A2 OS=Arabidopsis thaliana (Mouse-ear cress)	Zeatin biosynthesis (ko00908)
	Gibberellin
	Seita.3G074700	2.25e-27	1.51152	up	Gibberellin 2-beta-dioxygenase 1 GN=GA2OX1 OS=Pisum sativum (Garden pea)	Diterpenoid biosynthesis (ko00904)
	Seita.6G089500	5.61e-11	1.03374	up	Cytochrome P450 88A1 GN=CYP88A1 OS=Zea mays (Maize)	Diterpenoid biosynthesis (ko00904)
	Seita.9G262400	0.000610479	1.35955	up	Ent-copalyl diphosphate synthase 1, chloroplastic (Precursor) GN=P0444A09.11 OS=Oryza sativa subsp. japonica (Rice)	Diterpenoid biosynthesis (ko00904)
	Abscisic acid
	Seita.2G035400	7.91e-13	1.88202	up	9-cis-epoxycarotenoid dioxygenase 1, chloroplastic (Precursor) GN=VP14 OS=Zea mays (Maize)	Carotenoid biosynthesis (ko00906)
	Seita.3G391000	0.00232383	2.52552	up	9-cis-epoxycarotenoid dioxygenase 1, chloroplastic (Precursor) GN=VP14 OS=Zea mays (Maize)	Carotenoid biosynthesis (ko00906)
	Seita.9G156500	2.87e-07	2.31383	up	9-cis-epoxycarotenoid dioxygenase 1, chloroplastic (Precursor) GN=VP14 OS=Zea mays (Maize)	Carotenoid biosynthesis (ko00906)
	Seita.9G559200	5.25e-24	1.30082	up	Beta-carotene 3-hydroxylase, chloroplastic (Precursor) GN=BHY OS=Gentiana lutea (Yellow gentian)	Carotenoid biosynthesis (ko00906)
	Ethylene
	Seita.3G038000	0.00157439	-1.38661	down	1-aminocyclopropane-1-carboxylate oxidase GN=MAO1B OS=Musa acuminata (Banana)	Cysteine and methionine metabolism (ko00270)
	Seita.5G258500	9.38e-18	-1.32137	down	1-aminocyclopropane-1-carboxylate oxidase 1 GN=ACO1 OS=Arabidopsis thaliana (Mouse-ear cress)	Cysteine and methionine metabolism (ko00270)
	Seita.7G208700	0.000820392	-1.00582	down	1-aminocyclopropane-1-carboxylate synthase GN=ACS1 OS=Glycine max (Soybean)	Cysteine and methionine metabolism (ko00270)
	Salicylic acid
	Seita.1G240500	1.4e-07	-1.61168	down	Phenylalanine ammonia-lyase GN=ZB8 OS=Oryza sativa subsp. indica (Rice)	Phenylalanine metabolism (ko00360);; Phenylpropanoid biosynthesis (ko00940)
	genes involved in osmotic homeostasis
	Seita.3G162400	3.5e-71	2.05298	up	Late embryogenesis abundant protein, group 3 GN=MGL3 OS=Zea mays (Maize)	--
	Seita.3G277500	3.3e-07	1.86514	up	Late embryogenesis abundant protein B19.4 GN=B19.4 OS=Hordeum vulgare (Barley)	--
	Seita.4G159500	4.02e-50	2.27479	up	Late embryogenesis abundant protein D-34 OS=Gossypium hirsutum (Upland cotton)	--
	Seita.5G021300	0.000931231	1.19878	up	Late embryogenesis abundant protein Lea5 GN=LEA5 OS=Citrus sinensis (Sweet orange)	--
	Seita.5G287800	2.51e-76	2.1366	up	Late embryogenesis abundant protein, group 3 GN=LEA3 OS=Oryza sativa subsp. indica (Rice)	--
	Seita.9G093800	1.17e-06	1.15658	up	Late embryogenesis abundant protein D-34 OS=Gossypium hirsutum (Upland cotton)	--
	Seita.9G245500	1.07e-42	3.14124	up	Late embryogenesis abundant protein D-34 OS=Gossypium hirsutum (Upland cotton)	--
	Seita.9G420500	2.34e-127	2.95625	up	Late embryogenesis abundant protein 1 GN=OsJ_010237 OS=Oryza sativa subsp. japonica (Rice)	--
	Seita.9G533500	3.12e-11	1.66023	up	Late embryogenesis abundant protein D-34 OS=Gossypium hirsutum (Upland cotton)	--
	Seita.1G267200	3.08e-13	1.08626	up	Dehydrin COR410 GN=COR410 OS=Triticum aestivum (Wheat)	--
	Seita.8G115200	2.09e-91	2.37722	up	Cold shock protein CS66 GN=CS66 OS=Triticum aestivum (Wheat)	--
	Seita.1G326600	3.66e-11	-1.59447	down	24.1 kDa heat shock protein, mitochondrial (Precursor) OS=Oryza sativa subsp. japonica (Rice)	Protein processing in endoplasmic reticulum (ko04141)
	Seita.4G079800	1.33e-11	-1.44077	down	26.2 kDa heat shock protein, mitochondrial (Precursor) GN=P0436F11.23 OS=Oryza sativa subsp. japonica (Rice)	Protein processing in endoplasmic reticulum (ko04141)
	Seita.7G009200	1.23e-05	-1.22309	down	Heat shock protein 82 GN=HSP82 OS=Zea mays (Maize)	Protein processing in endoplasmic reticulum (ko04141);; Plant-pathogen interaction (ko04626)
	Seita.5G282200	1.82e-17	1.08933	up	Phosphomethylethanolamine N-methyltransferase OS=Arabidopsis thaliana (Mouse-ear cress)	Glycerophospholipid metabolism (ko00564)
	Seita.5G381100	1.14e-08	1.10554	up	Gamma-glutamyl phosphate reductase GN=OJ1651_D06.9 OS=Oryza sativa subsp. japonica (Rice)	Arginine and proline metabolism (ko00330);; Biosynthesis of amino acids (ko01230)
	Seita.9G330700	4.22e-49	-1.78974	down	Proline dehydrogenase 2, mitochondrial (Precursor) GN=MKD10.10 OS=Arabidopsis thaliana (Mouse-ear cress)	Arginine and proline metabolism (ko00330)
	Seita.9G208200	5.08e-10	1.34378	up	Alpha-galactosidase (Precursor) OS=Coffea arabica (Arabian coffee)	Galactose metabolism (ko00052);; Glycerolipid metabolism (ko00561);; Sphingolipid metabolism (ko00600);; Glycosphingolipid biosynthesis - globo series (ko00603)
CK8H vs. P8H (phase II)	Transporters
	Seita.5G449400	0.000283145	infinity	up	Amino-acid permease BAT1 homolog GN=OsJ_02547 OS=Oryza sativa subsp. japonica (Rice)	--
	Signal transduction components
	Seita.9G460200	0.000431729	1.17269	up	Probable protein phosphatase 2C 30 OS=Oryza sativa subsp. japonica (Rice)	Plant hormone signal transduction (ko04075)
	Transcription factors
	Seita.5G178400	9.23e-08	3.37936	up	Ethylene-responsive transcription factor CRF3 GN=K19E1.9 OS=Arabidopsis thaliana (Mouse-ear cress)	--
	Seita.1G332600	0.00093813	-1.19485	down	Ethylene-responsive transcription factor ERF014 GN=ERF014 OS=Arabidopsis thaliana (Mouse-ear cress)	--
	Seita.4G029200	2.35e-07	-1.07622	down	Homeobox-leucine zipper protein HOX2 OS=Oryza sativa subsp. japonica (Rice)	--
	Seita.4G083000	1.67e-20	-1.6559	down	Ethylene-responsive transcription factor ERF014 GN=ERF014 OS=Arabidopsis thaliana (Mouse-ear cress)	--
	genes involved in osmotic homeostasis
	Seita.3G159500	0.000143473	1.02611	up	Phosphomethylethanolamine N-methyltransferase OS=Arabidopsis thaliana (Mouse-ear cress)	Glycerophospholipid metabolism (ko00564)
CK2H vs. P2H (phase I)	0
